# Supplementary material for: Effects of Paternal Obesity on Fetal Development and Pregnancy Complications: A Prospective Clinical Cohort Study
Source: Front Endocrinol (Lausanne). 2022 Mar 14;13:826665. doi: 10.3389/fendo.2022.826665 (PMC8963983; doi:10.3389/fendo.2022.826665)
Supplement: Supplementary file 1 [file Table_1.xlsx]

## Sheet: Sheet3
gravidity	parity	apgar	Postpartum hemorrhage	Delivery mode 1 vaginal delivery 2 cesarean delivery 3 vaginal assisted delivery	Length of umbilical cord	length of body	macrosomia	maternal BMI	baby weight	paternal BMI	Preterm birth	Preeclampsia	placenta weight	placenta area	BPD	HC	FL	APAD	TAD	AC	maternal age	paternal age	Delivery gestational week	maternal education	paternal education	conception mode	smoking history	drinking history	GDM	ICP	Weight gain during pregnancy	chronic hypertension history	diabetes history	heart disease history	SGA

## Sheet: Sheet1
paternal BMI	Delivery gestational week	maternal education	paternal education	conception mode	smoking history	drinking history	GDM	ICP	gravidity	parity	apgar	Postpartum hemorrhage	Delivery mode 1 vaginal delivery 2 cesarean delivery 3 vaginal assisted delivery	Length of umbilical cord	length of body	macrosomia	maternal BMI	baby weight	Preterm birth	Preeclampsia	maternal age	paternal age	placenta weight	placenta area	BPD	HC	FL	APAD	TAD	AC	Weight gain during pregnancy	chronic hypertension history	diabetes history	heart disease history	SGA
25.5025	37.5	2	2	0	0	0	0	0	3	2	10	200	2	60	52	1	20.94	4020	0	0	42	45	790	490.625	98	338	72	101	114	338.625		0	0	0	0
22.91	39.1	3	2	0	0	0	0	0	1	1	10	200	2	70	50	0	19.23	3755	0	0	30	30	935	490.625	99	336	74	114	110	352.8	12.4	0	0	0	0
24.14	38.2	2	0	0	0	0	0	0	1	1	10	200	2	60	50	0	25.6	2955	0	0	29	30	560	314	93	315	65	99	98	310.275		0	0	0	0
23.18	35.1	2	1	0	0	1	0	0	2	1	10	200	2	60	48	0	19.53	2735	1	0	35	36	540	254.34	88	316	61	103	91	305.55		0	0	0	0
25.95	39.4	2	1	0	0	0	0	0	1	1	10	200	2	60	49	0	16.82	3155	0	0	39	41	490	254.34	95	319	72	107	103	330.75		0	0	0	0
25.25	38	2	0	0	0	1	0	0	1	1	10	410	1	60	49	0	22.83	3290	0	0	30	36	580	176.625	90	318	70	99	104	319.725		0	0	0	0
24.77	39	2	2	1	0	1	1	0	1	1	10	460	1	60	51	0	18.76	3590	0	0	33	39	635	176.625	90	311	68	102	104	324.45		0	0	0	0
22.09	39	2	0	0	0	1	0	0	3	1	10	300	2	60	50	0	21.2	3910	0	0	33	38	540	283.385	97	340	71	105	110	338.625	13.5	0	0	0	0
23.46	38	2	2	0	0	1	0	0	5	2	10	440	1	50	50	0	24.44	3430	0	0	45	44	660	254.34	92	320	71	113	105	343.35		0	0	0	0
27.76	38	2	1	0	0	1	0	0	3	2	10	275	1	60	49	0	23.03	3595	0	0	41	42	615	176.625	97	325	71	108	98	324.45	10.7	0	0	0	0
21.47	38	2	1	0	0	1	0	0	2	2	10	305	1	60	50	0	25.28	3260	0	0	37	46			91	311	67	100	89	297.675		0	0	0	0
28	39	2	1	0	0	1	1	0	4	2	10	200	2	45	48	0	21.3	2635	0	0	37	26	640	176.625	88	304	68	100	101	316.575		0	0	0	1
22.49	39	2	1	0	0	1	0	0	1	1	9	275	1	60	48	0	19.26	3175	0	0	31	31	565	254.34	100	336	68	106	107	335.475		0	0	0	0
26.5832	38.4	2	1	0	0	0	0	0	3	2	10	300	2	50	53	1	21.56	4280	0	0	35	34	720	254.34	92	327	71	112	108	346.5	23.5	0	0	0	0
21.6	39	3	1	0	0	1	1	0	7	2	10	200	2	60	50	0	20.7	3055	0	0	38	37	540	200.96	89	324	72	107	101	327.6		0	0	0	0
17.72	39.4	2	1	0	0	0	0	0	3	2	10	300	2	50	50	0	16.42	3260	0	0	36	35	575	254.34	95	332	71	100	107	326.025	13	0	0	0	0
24.49	39	2	1	0	0	1	0	0	2	2	10	640	1	50	50	0	19.51	3560	0	0	33	43	620	200.96	94	327	70	106	99	322.875		0	0	0	0
22.09	41.2	2	1	0	0	1	0	0	3	2	10	200	2	60	51	0	16.97	3810	0	0	37	40	670	113.04	99	333	74	116	98	337.05	11	0	0	0	0
25.14	40	2	1	0	0	1	0	0	2	2	10	210	1	60	49	0	20.55	3285	0	0	35	35	680	200.96	95	323	70	105	105	330.75	11.5	0	0	0	0
22.49	39	3	0	0	0	1	0	0	3	2	10	200	2	60	50	0	22.31	3580	0	0	36		870	314	99	337	69	107	103	330.75	17	0	0	0	0
33.21	38	3	1	0	0	1	0	0	3	2	10	340	1	60	50	0	19.02	3500	0	0	38	39	550	254.34	96	332	67	93	91	289.8		0	0	0	0
23.89	40	2	1	1	0	1	0	0	2	2	10	225	3	50	51	0	18.37	3435	0	0	39	38	520	176.625	100	337	74	104	99	319.725	20	0	0	0	0
23.36	38.1	2	0	0	0	1	0	0	4	2	10	200	2	50	49	0	25.64	3050	0	0	32		645	254.34	89	311	67	102	102	321.3	22	0	0	0	0
26.57	38.5	2	1	0	0	1	0	0	3	2	10	200	2	60	50	0	22.86	3150	0	0	35	34	510	254.34	97	334	67	106	103	329.175	15	0	0	0	0
24.22	38.2	3	1	0	0	1	0	0	3	2	10	200	2	50	49	0	21.09	2720	0	0	38	37	520	254.34	93	312	68	98	100	311.85	16	0	0	0	0
22.86	38.3	2	1	0	0	1	0	0	3	2	10	200	2	60	52	0	19.53	3770	0	0	36	38			99	334	73	109	110	344.925	14	0	0	0	0
23.67	39.2	3	2	0	0	0	0	0	2	2	10	200	2	60	50	0	20.72	3340	0	0	37	37	595	200.96	91	319	72	106	99	322.875	21	0	0	0	0
23.12	37	3	1	0	0	1	0	0	2	2	10	200	1	60	49	0	17.91	2810	0	0	34	34	680	200.96	90	313	69	106	90	308.7	15	0	0	0	0
26.12	38.3	2	1	0	0	1	1	0	4	2	10	200	2	60	49	0	20.03	3020	0	0	36	37	580	226.865	93	311	69	105	101	324.45	10	0	0	0	0
31.88	37.2	3	2	1	0	0	0	0	2	1	10	200	2	60	48	0	26.67	3180	0	0	37	37	600	254.34	90	327	64	106	100	324.45		0	0	0	0
25.95	39	0	0	0	0	0	0	0	2	2	10	270	1	60	51	0		3640	0	0	37		590	226.865	91	319	71	108	102	330.75		0	0	0	0
25.9	38	2	1	0	0	0	0	0	3	2	10	265	1	50	50	0	18.37	3760	0	0	35	37	670	314	95	323	70	109	90	313.425		0	0	0	0
24.69	39	2	1	0	0	0	0	0	2	2	10	200	2	60	52	0	20.31	3605	0	0	36	40	600	200.96	99	332	73	104	101	322.875	19	0	0	0	0
26.12	39	0	0	0	0	0	0	0	2	2	10	230	1	70	49	0		3050	0	0	35		580	200.96	95	308	69	104	94	311.85		0	0	0	0
21.97	40	2	1	0	0	1	1	0	2	2	10	260	1	60	48	0	21.1	3095	0	0	36	35	625	200.96	94	319	76	101	102	319.725	8	0	0	0	0
22.16	38.4	2	1	0	0	1	0	0	3	2	10	200	2	60	48	0	19.23	3110	0	0	33	35	420	314	91	314	67	95	99	305.55	13.2	0	0	0	0
23.15	38	2	1	0	0	1	0	0	3	2	10	225	1	60	49	0	22.46	3335	0	0	39	38	620	113.04	94	323	68	95	101	308.7		0	0	0	0
23.06	38	0	0	0	0	0	1	0	3	2	10	265	1	60	49	0		2835	0	0	37		580	314	92	310	66	98	92	299.25		0	0	0	0
25.14	38.4	0	0	0	0	0	0	0	3	2	10	200	2	50	47	0		2830	0	0	39		640	200.96	92	315	68	101	102	319.725		0	0	0	0
17	38.6	2	2	0	0	1	0	0	2	2	10	200	2	60	49	0	18.75	2615	0	0	36	41	375	78.5	94	320	70	92	85	278.775	14	0	0	0	1
27.78	38	2	1	0	0	0	0	0	2	2	10	240	1	60	49	0	23.38	3530	0	0	38	36	670	254.34	92	310	71	105	99	321.3		0	0	0	0
21.51	37.3	2	1	0	0	1	0	0	3	3	10	200	2	70	47	0	23.42	2490	0	0	40	41	650	200.96	87	309	68	88	91	281.925	19.3	0	0	0	0
33.67	38.4	2	1	0	0	0	0	0	2	2	10	200	2	60	50	0	23.03	3655	0	0	42	43	655	254.34	97	330	66	110	103	335.475	18.7	0	0	0	0
17.9	39	2	1	0	0	1	0	0	2	2	10	200	1	100	50	0	19.95	3635	0	0	33	33	520	254.34	91	317	74	98	105	319.725	24	0	0	0	0
29.07	40.2	2	2	1	0	0	0	0	2	1	10	200	2	50	47	0	27.01	2760	0	0	33	38	540	200.96	92	320	71	103	97	315	7	0	0	0	1
24.4824	39	0	0	0	0	0	1	0	4	2	10	210	1	60	52	1		4170	0	0	35		520	283.385	97	323	70	106	111	341.775		0	0	0	0
22.28	38	2	1	0	0	0	0	0	4	3	10	130	1	60	50	0	18.65	3485	0	0	44	44	545	113.04								0	0	0	0
26.73	39	0	0	0	0	0	0	0	3	3	10	275	1	60	50	0		3205	0	0	42		635	254.34								0	0	0	0
23.03	38	2	0	0	0	1	1	0	4	2	10	360	1	60	50	0	22.83	3640	0	0	37	49	950	379.94							20.5	0	0	0	0
24.4824	39	0	0	0	0	0	0	0	3	2	10	400	2	60	53	1		4385	0	0	37		560	200.96	97	336	71	107	113	346.5		0	0	0	0
22.6	39	2	1	0	0	1	1	0	4	2	10	210	1	60	49	0	22.23	3095	0	0	37	33	535	176.625								0	0	0	0
23.39	38	0	0	0	0	0	0	0	7	1	10	365	1	60	50	0		3275	0	0	38		630	490.625								0	0	0	0
26.42	39.1	2	1	0	0	1	0	0	2	1	10	200	2	60	50	0	19.23	3360	0	0	37	35	540	200.96	96	319	70	104	104	327.6	17	0	0	0	0
24.21	38.4	2	1	0	0	1	0	0	2	2	10	250	2	50	51	0	22.94	3810	0	0	36	36	800	254.34							7	0	0	0	0
20.57	38.4	2	2	0	0	0	0	0	3	2	7	200	2	60	51	0	23.44	3120	0	0	40	38	590	153.86	98	332	70	105	97	318.15	7.7	0	0	0	0
28.41	38.5	2	0	0	0	1	1	0	1	1	10	200	2	60	50	0	21.45	3715	0	0	34	30	580	254.34							8.2	0	1	0	0
23.37	39	0	0	0	0	0	0	0	5	2	10	200	2	60	50	0		3485	0	0	36		535	314								0	0	0	0
26.23	38	2	1	0	0	1	0	0	2	2	10	200	2	60	49	0	20.31	3285	0	0	37	40	675	176.625	92	327	66	108	102	330.75		0	0	0	0
22.86	40	3	2	0	0	1	0	0	4	3	10	430	1	60	50	0	19.96	3495	0	0	42	43	650	314	95	325	70	115	104	344.925	12.9	0	0	0	0
25.26	37	2	1	0	0	1	0	0	7	2	10	230	1	60	50	0	22.64	3385	0	0	37	40	590	200.96	95	317	70	107	107	337.05		0	0	0	0
23.84	37	0	0	0	0	0	0	0	2	2	10	260	1	60	50	0		3105	0	0	39		510	226.865								0	0	0	0
28.69	38	2	1	1	0	1	0	0	2	1	10	470	1	60	51	0	19.03	3955	0	0	36	42	560	200	97	326	71	106	110	340.2	17	0	0	0	0
23.15	39	2	1	0	0	1	0	0	2	2	10	225	1	60	50	0	19.84	3320	0	0	34	36	605	314	94	326	71	106	106	333.9		0	0	0	0
22.86	36.6	0	0	0	0	0	0	0	3	2	10	400	2	60	46	0		2905	1	0	38		530	132.665	94	324	66	100	97	310.275		0	0	0	1
23.39	39.6	3	2	0	0	1	0	0	2	2	10	300	2	60	50	0	22.5	3280	0	0	41	41	590	254.34							24	0	0	0	0
21.72	38.6	3	2	0	0	0	1	0	2	2	10	200	2	60	49	0	25.15	3330	0	0	43	46	660	200.96	91	312	67	99	97	308.7	10	0	0	0	0
26.12	37	2	2	0	0	0	0	0	2	2	10	355	1	60	50	0	22.68	3580	0	0	38	39	610	176.625								0	0	0	0
25.7045	40.6	2	0	0	0	1	0	0	3	2	10	200	2	60	52	1	23.18	4600	0	0	41		1080	452.16							21	0	0	0	0
29.39	38	3	1	0	0	1	1	0	7	3	10	200	2	60	50	0	25.77	3555	0	0	39	46	710	254.34	91	317	73	98	94	302.4		0	0	0	0
24.5834	39	3	2	0	0	1	0	0	2	1	9	390	1	45	55	1	24.49	4465	0	0	40	43	650	254.34							16	0	0	0	0
21.98	38.5	3	2	0	0	2	0	0	2	2	10	200	2	50	50	0	19.63	3190	0	0	40	39	715	254.34	92	326	68	100	102	318.15	11	0	0	0	0
27.68	38	2	1	0	0	1	1	0	2	2	10	230	1	60	49	0	16.22	3145	0	0	37	39	585	254.34	95	319	69	107	88	307.125		0	0	0	0
23.6	37.3	3	2	0	0	1	1	0	3	2	10	200	2	60	50	0	24.16	3280	0	0	38	42	670	379.94							11.5	0	0	0	0
27.77	39	2	0	0	0	0	0	0	3	2	9	340	1	60	50	0	20.57	3470	0	0	37	40	560	200.96							15.9	0	0	0	0
24.21	40.6	3	1	0	0	1	0	0	2	2	10	200	2	60	51	0	18.03	3465	0	0	38	38	580	200.96								0	0	0	0
22.31	38.3	2	1	0	0	0	0	0	2	2	10	300	2	50	50	0	24.88	3460	0	0	41	43	615	254.34	94	325	69	108	107	338.625	11	0	0	0	0
23.67	38	2	1	0	0	1	0	0	2	2	10	300	1	50	48	0	23.88	2675	0	0	36	37	520	283.385	89	311	66	94	102	308.7		0	0	0	0
28.4	38.4	3	2	0	0	1	0	0	4	2	10	300	2	60	50	0	25	3465	0	0	41	40	580	200.96	92	317	69	105	101	324.45	9	0	0	0	0
22.09	36.3	2	2	0	0	1	0	0	4	2	10	600	2	60	48	0	18.83	2490	1	0	39	38			90	305	69	104	88	302.4	18.9	0	0	0	0
23.66	38.4	2	2	0	0	1	0	0	2	2	10	200	2	60	51	0	24.56	3830	0	0	40	45	700	254.34							14	0	0	0	0
33.95	37.1	2	1	0	0	1	0	0	4	3	10	200	2	60	50	0	18.78	3080	0	0	33	33	680	254.34							15	0	0	0	0
31.14	39	0	0	0	0	0	1	0	2	2	9	320	1	60	51	0		3565	0	0	38		650	254.34								0	0	0	0
23.89	38.4	0	0	0	0	0	0	0	4	2	10	200	2	60	50	0		3460	0	0	35		580	200.96	95	314	67	107	111	343.35		0	0	0	0
24.49	40	2	1	0	0	1	0	0	5	2	10	305	1	60	50	0	24.03	3335	0	0	39	43	525	379.94	95	319	67	103	104	326.025		0	0	0	0
21.63	38	0	0	0	0	0	0	0	3	2	10	200	2	50	50	0		3020	0	0	33		605	254.34	91	309	66	99	100	313.425		0	0	0	0
18.94	38.4	2	1	0	0	0	1	0	2	2	10	200	2	60	50	0	24.84	3580	0	0	38	41	670	254.34	91	326	73	112	105	341.775	9.1	0	0	0	0
28.41	37.5	2	2	0	0	0	0	0	5	2	10	200	2	60	50	0	24.44	3155	0	0	38	37	620	314								0	0	0	0
25.35	39	2	1	0	0	1	0	0	3	2	10	185	1	50	49	0	17.8	2915	0	0	33	33	580	200.96							9.1	0	0	0	0
23.53	39	3	2	0	0	1	0	0	3	2	10	310	1	60	50	0	19.14	3560	0	0	36	36	520	283.385								0	0	0	0
26.3509	39	2	1	0	0	1	0	0	4	2	10	425	1	60	52	1	20.76	4215	0	0	35	35	780	379.94							20	0	0	0	0
19.37		3	2	0	0	1	1	0	2	1	10	405	1	60	52	0	22.86	3710		0	37	30	600	490.625							10.5	0	0	0	0
23.67	39	3	2	0	0	0	0	0	2	2	10	300	2	60	50	0	21.33	3270	0	0	38	38	640	254.34	91	314	64	109	102	332.325	15	0	0	0	0
23.39	38	2	1	0	0	2	0	0	6	3	10	175	1	60	49	0	19.03	2835	0	0	39	39	560	200.96	87	304	65	102	90	302.4		0	0	0	0
24.21	38	2	1	0	0	1	0	0	6	2	10	425	1	70	51	0	23.03	3850	0	0	36	37	630	176.625	102	349	75	112	110	349.65		0	0	0	0
22.49	39.4	3	1	0	0	0	0	0	2	2	10	300	2	60	50	0	20.67	3875	0	0	37	37	685	254.34	94	320	68	112	111	351.225	15.5	0	0	0	0
25.56	38.4	2	0	0	0	1	0	0	2	2	10	200	2	60	49	0	28.38	3600	0	0	36	38	620	200.96	95	327	70	111	109	346.5	10	0	0	0	0
26.9973	38.6	0	0	0	0	0	1	0	4	2	10	300	2	60	50	1		4190	0	0	42		650	200.96	99	354	75	116	118	368.55		0	0	0	0
24.5834	38.2	3	1	0	0	1	0	0	2	2	9	200	2	60	53	1	22.94	4240	0	0	36	38	1055	379.94							14.3	0	0	0	0
29.86	38.5	0	0	0	0	0	1	0	2	2	10	200	2	60	50	0		2780	0	0	38		545	176.625	97	329	68	91	93	289.8		0	0	0	0
22.6	38	2	2	0	0	0	1	0	2	2	10	295	1	60	50	0	21.64	3395	0	0	34	34	635	254.34								0	0	0	0
24.49	38	2	1	0	0	1	1	0	2	2	10	180	1	50	50	0	26.44	3975	0	0	38	38	700	379.94	94	314	74	105	110	338.625		0	0	0	0
26.6438	38.3	0	0	0	0	0	1	0	3	1	8	150	2	60	52	1		4100	0	0	31		785	314	97	333	74	110	109	344.925		0	0	0	0
19.59	39	2	1	0	0	0	0	0	2	2	10	200	2	60	50	0	18	3295	0	0	38	38	650	200.96								0	0	0	0
20.06	38.5	3	2	0	0	1	0	0	5	2	10	200	2	60	50	0	24.39	3650	0	0	37	36	650	254.34	96	328	76	112	111	351.225	8	0	0	0	0
21.88	38.5	3	2	0	0	1	0	0	3	2	10	250	2	70	52	0	24.61	3960	0	0	36	36	850	379.94								0	0	0	0
21.6	38.4	2	1	0	0	0	0	0	4	2	10	250	2	60	51	0	21.22	3720	0	0	36	37	675	314	96	326	70	111	112	351.225	14	0	0	0	0
21.97	38	2	1	0	0	1	0	0	2	2	10	345	1	70	50	0	18.59	3040	0	0	38	42	635	254.34	88	306	67	109	101	330.75	19.9	0	0	0	0
23.66		1	0	1	0	1	0	0	4	1	10	960	1	60	50	0	20.55	3385		0	35	41	585	254.34	90	314	69	95	98	303.975	22.1	0	0	0	0
24.69	40	3	1	0	0	1	0	0	3	2	10	265	1	60	50	0	22.89	3160	0	0	38	41	565	176.625	95	326	68	110	105	338.625	11	0	0	0	0
24.73	39	2	2	0	0	0	0	0	3	2	10	265	1	60	49	0	19.96	3125	0	0	39	40	660	254.34								0	0	0	0
22.6	37.1	3	0	0	0	1	0	0	3	2	10	250	2	60	50	0	18.44	2670	0	0	38		510	283.385	90	318	65	93	95	296.1	12	0	0	0	0
22.9371		3	1	0	0	1	1	0	4	2	10	420	1	60	52	1	25.59	4205		0	37	35	890	314							16.5	0	0	0	0
23.39	37	2	2	0	0	1	0	0	2	2	10	205	1	50	49	0	18.07	2960	0	0	37	37	515	314	95	322	66	100	99	313.425	13.4	0	0	0	0
29.98	39.2	2	1	0	0	0	0	0	1	1	10	300	2	50	49	0	16.36	2920	0	0	26	30	465	176.625	95	325	68	109	95	321.3	11	0	0	0	0
21.51	35.4	0	0	0	0	0	0	0	2	2	10	800	2	50	47	0		2770	1	0	33		510	254.34								0	0	0	0
22.41	40	0	0	0	0	0	0	0	4	2	10	370	3	60	53	0		3640	0	0	32		605	254.34								0	0	0	0
22.49	39	3	1	0	0	1	1	0	3	3	10	335	1	60	50	0	18.97	3390	0	0	37	37	650	200.96	92	320	69	106	104	330.75		0	0	0	0
28.34	39	0	0	0	0	0	0	0	2	1	10	445	1	50	49	0		3265	0	0	31			254.34	91	312	73	91	97	296.1		0	0	0	0
22.38	37.1	2	2	0	0	0	0	0	2	2	10	250	2	60	50	0	21.48	3315	0	0	34	42	715	176.625							16	0	0	0	0
25.35	40	2	0	0	0	1	0	0	3	2	10	360	1	60	50	0	18.65	3505	0	0	36		580	254.34								0	0	0	0
21.47	38.2	3	2	0	0	0	0	0	2	2	10	200	2	60	51	0	18.52	3450	0	0	38	35	710	254.34	96	325	72	111	104	338.625	14	0	0	0	0
24.21	38.5	2	1	0	0	1	0	0	2	2	10	200	2	40	48	0	23.92	3130	0	0	37	35	580	176.625	92	326	64	104	99	319.725		0	0	0	0
25.83	37.3	2	1	0	0	1	0	0	2	2	7	250	2	60	50	0	20.03	3600	0	0	34	35	785	200.96								0	0	0	0
26.7549	39	2	2	0	0	1	0	0	5	3	10	350	1	65	52	1	27.1	4285	0	0	33	36	520	176.625	101	342	68	117	114	363.825	13	0	0	0	0
25.69	38.6	2	1	0	0	0	0	0	2	2	10	200	2	60	51	0	27.22	3760	0	0	39	36	680	254.34	93	313	68	100	101	316.575	17	0	0	0	0
21.46	38.4	2	1	0	0	0	0	0	3	2	10	200	2	60	49	0	20.07	3135	0	0	35	28	585	254.34	96	339	69	102	104	324.45	17	0	0	0	0
29.07	39	2	1	0	0	1	0	0	3	2	10	200	2	60	48	0	22.57	3030	0	0	38	35	540	200.96	94	327	65	96	104	315	14	0	0	0	0
21.97	37	0	0	0	0	0	0	0	3	2	9	275	1	60	50	0		3000	0	0	39		585	254.34								0	0	0	0
22.31	40	2	1	0	0	1	0	0	4	2	10	450	3	60	50	0	23.62	3565	0	0	40	45	680	254.34							18	0	0	0	0
25.95	38	3	2	0	0	0	0	0	2	2	10	240	1	65	50	0	18.42	3865	0	0	32	33	650	176.625								0	0	0	0
20.81	39	3	2	0	0	1	0	0	2	2	10	270	1	60	49	0	20.42	3125	0	0	32	32	630	314	91	311	68	94	97	300.825		0	0	0	0
26.58	39	2	1	0	0	1	0	0	1	1	10	375	1	60	50	0	20.76	3100	0	0	31	29	655	254.34								0	0	0	0
25.69	38	2	1	0	0	0	0	0	2	2	10	360	1	60	50	0	21.12	3260	0	0	34	36	535	176.625							17.9	0	0	0	0
25.35	38.5	2	1	0	0	0	1	0	2	2	10	200	2	50	48	0	23.73	2740	0	0	33	34	520	176.625	93	316	65	95	90	291.375	14.3	0	0	0	0
24.7046	39	3	2	0	0	1	1	0	3	2	10	370	1	60	52	1	23.44	4080	0	0	38	37	650	314			75				14.6	0	0	0	0
24.21	38	2	1	0	0	1	0	0	1	1	10	275	1	60	50	0	20.8	3190	0	0	29	33	580	254.34	97	320	70	107	105	333.9		0	0	0	0
24.62	38.3	1	1	0	0	1	0	0	3	2	10	200	2	60	50	0	24.09	3700	0	0	33	34	605	254.34	91	319	71	110	103	335.475		0	0	0	0
21.87	38.3	2	1	0	0	1	0	0	2	2	10	200	2	50	47	0	18.37	2660	0	0	36	36			93	324	69	96	91	294.525	14	0	0	0	0
25.39	35	3	1	0	0	1	1	0	2	2	10	270	1	70	47	0	22.39	2255	1	0	36	36	420	132.665	85	303	63	97	92	297.675		0	0	0	0
27.76	38.4	2	0	0	0	1	0	0	2	2	10	300	2	60	50	0	20.55	3530	0	0	33	34	425	200.96	96	324	70	106	107	335.475	17	0	0	0	0
22.86	39	3	2	1	0	1	0	0	3	2	10	290	3	60	50	0	25.04	3250	0	0	33	35	650	254.34							-3.1	0	0	0	0
24.51	38.5	2	1	0	0	0	0	0	3	2	10	200	2	60	50	0	18.43	3340	0	0	36	35	540	176.625	91	316	66	99	96	307.125	9	0	0	0	0
23.84	39	2	1	0	0	1	0	0	3	2	10	200	2	50	49	0	20.31	3255	0	0	36	36	725	176.625	94	327	68	100	98	311.85	14.7	0	0	0	0
27.76	39.2	3	1	0	0	1	0	0	2	1	10	200	2	60	50	0	20.12	3535	0	0	35	51	820	314	97	342	69	115	87	318.15		0	0	0	0
22.09	37	3	1	0	0	1	0	0	3	2	10	240	1	60	50	0	22.65	3305	0	0	35	39	500	314	94	320	72	112	109	348.075		0	0	0	0
22.4	40	2	2	0	0	0	0	0	2	2	7	435	1	60	52	0	25.78	3395	0	0	35	36	610	200.96								0	0	0	0
22.2402	38	0	0	0	0	0	0	0	3	2	10	365	1	60	51	1		4035	0	0	37		710	346.185	96	325	70	117	100	341.775		0	0	0	0
27.68	39	2	1	0	0	1	1	0	3	2	10	200	2	60	50	0	18.9	3145	0	0	36	35	585	176.625	95	325	70	104	94	311.85	13	0	0	0	0
24.22	39	3	1	0	0	1	0	0	3	2	10	200	2	60	50	0	23.03	3155	0	0	39	39	625	200.96							19.5	0	0	0	0
23.67	39	2	1	0	0	0	0	0	3	2	10	240	1	60	50	0	19.57	3200	0	0	34	38	650	176.625								0	0	0	0
24.06		3	1	0	0	1	1	0	3	2	10	50	1	50	50	0	19.95	3270		0	36	37	690	254.34							13	0	0	0	0
23.39	38.6	2	0	0	0	1	0	0	3	2	7	200	2	60	50	0	20.66	3520	0	0	34		710	254.34							21	0	0	0	0
31.17	38.5	2	1	0	0	1	0	0	4	2	10	300	2	50	49	0	20.08	3275	0	0	32	33	540	254.34	94	320	68	102	101	319.725		0	0	0	0
20.05	37.4	2	1	0	0	1	0	0	2	2	10	200	2	60	50	0	17.53	3175	0	0	35	36	585	254.34	93	329	64	108	96	321.3		0	0	0	0
29.22	39.4	2	1	0	0	1	0	0	4	2	10	200	2		49	0	23.88	2860	0	0	35	38	650	314	90	316	68	90	100	299.25	24	0	0	0	0
22.49	40	3	1	0	0	1	0	0	2	2	10	290	1	50	50	0	19.53	3555	0	0	37	35	670	153.86	92	318	68	109	100	329.175		0	0	0	0
23.67	38	2	1	0	0	1	0	0	2	2	10	330	1	50	50	0	29.41	3490	0	0	33	33	625	254.34	94	326	68	108	110	343.35	13	0	0	0	0
21.97	38.6	1	0	0	0	1	1	0	4	2	10	300	2	70	51	0	25.53	3740	0	0	35	36	650	379.94	94	339	74	104	107	332.325	22.7	0	0	0	0
25.18	39	3	1	0	0	1	0	0	3	2	10	300	2	53	53	0	19.53	3965	0	0	38	39	680	254.34	99	338	73	106	114	346.5	14	0	0	0	0
25.95	38.6	0	0	0	0	0	0	0	2	2	10	350	2	60	50	0		3935	0	0	40		725	254.34								0	0	0	0
26.26	40	2	1	0	0	1	1	0	3	2	10	340	1	60	50	0	21.64	3690	0	0	40	39	550	254.34							17	0	0	0	0
22.46	37.1	2	1	0	0	0	1	0	2	2	10	200	2	60	52	0	23.03	3985	0	0	32	31	775	254.34							15	0	0	0	0
25.74	39	2	1	0	0	1	0	1	2	2	10	240	1	60	50	0	20.75	3405	0	0	36	46	630	314	95	328	68	101	108	329.175	15.5	0	0	0	0
31.56	39	2	1	1	0	1	0	0	2	2	10	410	1	100	50	0	23.45	3335	0	0	32	35	520	283.385	98	334	72	110	108	343.35	14	0	0	0	0
21.22	39	0	0	0	0	0	0	0	2	2	10	300	1	60	50	0		3475	0	0	38		520	283.385								0	0	0	0
21.6	40	2	0	0	0	0	0	0	2	1	10	275	1	50	50	0	19.95	3090	0	0	30		400	200.96								0	0	0	0
23.37	39	2	1	0	0	1	0	0	2	2	10	340	1	50	51	0	19.83	3530	0	0	35	34	610	226.865	99	341	70	112	96	327.6	11	0	0	0	0
23.62	39	1	1	0	0	1	1	0	3	1	10	330	1	60	49	0	23.34	2690	0	0	31	32	640	283.385	93	306	67	96	97	303.975	3.4	0	0	0	1
24.22	40	2	2	0	0	1	0	0	3	2	10	250	1	60	50	0	20.81	3450	0	0	34	35	600	314							26	0	0	0	0
24.73	38	3	2	0	0	1	0	0	3	2	10	370	1	70	51	0	19.84	3685	0	0	33	35	625	314								0	0	0	0
29.41	40	2	1	0	0	1	0	0	3	2	10	140	1	60	49	0	19.33	2940	0	0	35	36	560	254.34	92	305	71	104	97	316.575		0	0	0	0
27.4	38.6	2	0	0	0	1	0	0	2	2	10	200	2	50	50	0	23.73	3440	0	0	34	33	690	254.34							8.5	0	0	0	0
24.69	38	2	1	0	0	0	0	0	2	2	10	85	1	60	50	0	27.72	2930	0	0	31	31	565	176.625	92	312	67	96	95	300.825		0	0	0	0
23.03	38.5	3	2	0	0	0	0	0	2	2	10	200	2		50	0	19.14	3130	0	0	39	37	610	254.34	97	328	71	106	103	329.175		0	0	0	0
27.68	39	0	0	0	0	0	0	0	3	2	10	200	2	60	50	0		3440	0	0	39		420	200.96								0	0	0	0
22.05	38	2	1	0	0	1	1	0	1	1	10	250	2	60	50	0	20.44	3150	0	0	31	31	620	176.625	96	322	71	107	99	324.45	10.6	0	0	0	0
23.2	40	3	1	0	0	0	0	0	3	2	10	235	1	60	50	0	19.72	3050	0	0	35	44	625	254.34								0	0	0	0
25.95	38	2	2	0	0	1	0	0	2	1	10	340	1	60	49	0	18.43	3010	0	0	33	35	620	254.34								0	0	0	0
18.81	37.3	2	1	0	0	2	0	0	2	2	10	100	2	65	50	0	22.5	3380	0	0	33	38	560	254.34								0	0	0	0
18.99	38.4	2	1	0	0	1	0	0	2	2	10	250	2	60	50	0	23.67	3775	0	0	36	36	725	314	93	314	70	119	92	332.325	11	0	0	0	0
24.97	40	2	1	0	0	1	0	0	2	1	10	440	1	60	50	0	19.9	3550	0	0	33	36	730	314	94	316	73	111	110	348.075	0.5	0	0	0	0
22.04	39	0	0	0	0	0	0	0	4	2	10	430	1	60	50	0		3390	0	0	33		610	254.34								0	0	0	0
22.49	40	2	1	0	0	1	0	0	2	2	10	350	3	50	50	0	18.99	2975	0	0	38	38	505	200.96							14.6	0	0	0	0
29.38	38.4	2	1	0	0	1	0	0	6	2	10	200	2	60	47	0	20.43	2880	0	0	34	40	720	200.96	90	310	67	113	96	329.175	14	0	0	0	0
20.76	38	2	0	0	0	1	0	0	2	2	10	220	1	60	48	0	19.72	3040	0	0	38		510	200.96								0	0	0	0
24.77	40	3	2	0	0	0	0	0	2	2	10	370	1	60	51	0	17.36	3655	0	0	38	37	600	314	94	320	73	105	108	335.475	19	0	0	0	0
22.59	38	3	1	1	0	0	0	0	4	1	10	200	2	50	48	0	22.31	2530	0	0	35	33	480	153.86	91	307	63	99	86	291.375		0	0	0	1
24.69	39	3	2	0	0	1	0	0	2	2	10	250	1	50	51	0	25.65	3740	0	0	35	38	720	379.94								0	0	0	0
23.37	39	2	2	0	0	1	0	0	2	2	10	280	1	60	51	0	22.49	3790	0	0	34	35	610	254.34								0	0	0	0
25.06	36.6	2	1	0	0	0	0	0	2	2	10	200	2	50	48	0	21.23	2650	1	0	32	32	550	176.625								0	0	0	0
21.22	37	2	1	0	0	0	1	0	4	2	10	310	1	40	50	0	18.73	3160	0	0	33	37	575	113.04	93	322	70	99	103	318.15		0	0	0	0
18.94	40	1	0	0	0	1	0	0	4	2	10	240	1	60	51	0	23.14	3815	0	0	34	34	720	254.34	98	332	72	104	102	324.45	5.1	0	0	0	0
22.86	38	2	1	0	0	0	0	0	4	2	10	355	1	60	50	0	20.58	3515	0	0	32	32	620	200.96								0	0	0	0
22.86		2	1	0	0	1	1	0	3	2	10	350	1	60	48	0	19.43	3080		0	35	35	620	254.34								0	0	0	0
28.37	39	2	1	0	0	1	0	0	2	2	10	420	1	60	47	0	24.22	3480	0	0	33	35	680	254.34	94	322	72	104	104	327.6	12.5	0	0	0	0
22.49	38	2	1	0	0	0	0	0	3	2	10	340	1	60	48	0	26.13	2405	0	0	32	32	515	176.625	89	308	62	95	100	307.125	18	0	0	0	1
24.74	39	3	2	0	0	0	0	0	5	2	10	305	1	50	50	0	20.69	3535	0	0	35	36	585	200.96	92	308	70	103	110	335.475		0	0	0	0
26.73	38.5	3	1	1	0	1	0	0	4	1	10	300	2	50	50	0	19.28	3620	0	0	36	37	905	254.34	95	328	75	106	111	341.775	14.5	0	0	0	0
22.86	39	2	2	0	0	1	1	0	4	2	10	500	2	60	50	0	24.03	3680	0	0	33	35	286	283.385								0	0	0	0
22.86	37.4	2	1	0	0	0	1	0	2	2	10	400	2	60	49	0	19.68	3110	0	0	32	34	580	314	83	305	70	102	97	313.425	9.6	0	0	0	0
21.85	37	2	1	0	0	1	0	0	2	2	10	370	1	60	50	0	18.52	3105	0	0	32	35	570	176.625							9.5	0	0	0	0
26.73	38	3	2	0	0	1	0	0	2	2	10	260	1	50	50	0	19.72	3085	0	0	36	37	580	254.34	91	315	67	100	92	302.4		0	0	0	0
20.05	36	2	1	0	0	1	0	0	3	2	10	275	1	60	47	0	26.44	2545	1	0	32	32	505	200.96								0	0	0	0
25.95	38.2	2	1	0	0	1	0	0	5	2	10	200	2	60	48	0	25.3	2790	0	0	36	35	425	254.34	92	309	66	100	89	297.675	6.5	0	0	0	0
22.99	38	2	1	0	0	1	0	0	3	3	10	200	2	60	50	0	21.01	3470	0	0	38	38	680	379.94							8.5	0	0	0	0
21.6	38.6	2	0	0	0	0	0	0	3	2	10	550	2	60	50	0	17.99	3455	0	0	37		685	314	92	321	72	106	100	324.45		0	0	0	0
23.55	38.3	2	1	1	0	1	0	0	1	1	10	200	2	60	51	0	19.38	3565	0	0	30	30	680	314	100	332	72	90	100	299.25	18	0	0	0	0
24.91	37.2	2	1	0	0	1	0	0	3	2	10	200	2	60	50	0	20.28	3500	0	0	38	36	715	314							17.2	0	0	0	0
20.06	37	2	1	0	0	1	0	0	2	2	10	200	1	60	48	0	24.98	3075	0	0	34	34	625	314								0	0	0	0
24.06	40	0	0	0	0	0	0	0	2	2	10	320	1	60	51	0		3950	0	0	33		780	379.94								0	0	0	0
26.92	39	2	1	0	0	1	0	0	4	3	10	200	2	50	50	0	20.76	3380	0	0	30	39	665	200.96								0	0	0	0
25.83	38	0	0	0	0	0	1	0	5	2	10	240	1	60	48	0		2860	0	0	40		520	200.96	91	321	67	98	99	310.275		0	0	0	0
27.78	39.4	0	0	0	0	0	0	0	4	2	10	200	2	45	50	0		3030	0	0	32		500	132.665								0	0	0	0
24.73	39	2	1	0	0	1	1	0	2	2	10	320	1	50	50	0	21.91	3645	0	0	35	38	610	254.34							9	0	0	0	0
18.94	40	2	1	0	0	1	0	0	4	2	10	230	1	50	51	0	19	3575	0	0	31	33	550	254.34	95	325	68	97	107	321.3		0	0	0	0
25.66	39	2	2	0	0	0	0	0	2	2	10	250	1	70	51	0	22.38	3560	0	0	32	35	610	226.865	97	329	73	104	108	333.9	12.8	0	0	0	0
25.755	39	2	1	0	0	1	0	0	2	2	10	350	1	60	52	1	18.36	4045	0	0	33	33	680	314	96	338	71	110	112	349.65	14.5	0	0	0	0
23.67	38.4	2	1	0	0	1	0	0	2	2	10	200	2	50	50	0	18.82	3490	0	0	35	35	890	283.385	97	340	72	94	107	316.575	17	0	0	0	0
26.56	39	3	1	0	0	1	0	0	3	2	10	230	1	60	50	0	20.86	3335	0	0	36	35	595	254.34								0	0	0	0
23.66	40	3	2	0	0	1	0	0	2	2	10	330	1	60	50	0	19.1	3740	0	0	34	34	735	254.34								0	0	0	0
24.62	36.3	3	2	0	0	0	1	0	2	2	10	200	2	60	46	0	19.53	2605	1	0	38	36	465	200.96	92	314	65	95	91	292.95	12.5	0	0	0	0
27.43	37.4	1	1	0	0	0	0	0	3	3	10	300	2	45	50	0	20.2	3280	0	0	34	36	670	254.34							15.5	0	0	0	0
26.3	40	2	1	1	0	0	0	0	1	1	10	200	1	60	50	0	26.37	3090	0	0	36	35	625	254.34	91	308	72	100	99	313.425		0	0	0	0
21.6	39.4	0	0	0	0	0	0	0	2	1	10	200	2	50	50	0		3470	0	0	39		615	254.34								0	0	0	0
24.69	38.5	2	1	0	0	1	0	0	2	2	10	200	2	50	49	0	18.69	2975	0	0	31	27	535	254.34	90	325	65	90	97	294.525	11	0	0	0	0
26.73		2	1	0	0	1	0	0	3	2	10	170	1	60	48	0	20.81	2395		1	36	35	525	200.96	93	323	63	105	91	308.7	10	0	0	0	0
26.12	38.1	2	1	1	0	0	0	0	1	1	10	200	2	60	50	0	24.65	3130	0	0	38	46	625	200.96							-23.7	0	0	0	0
26.12	38.1	2	1	1	0	0	0	0	1	1	10	200	2	60	50	0	24.65	3130	0	0	38	46	625	200.96							-23.7	0	0	0	0
24.69	38.4	3	2	0	0	2	0	0	3	2	10	200	2	50	50	0	19.77	3585	0	0	33	34	540	200.96	91	316	69	101	110	332.325		0	0	0	0
20.05	39	2	1	0	0	1	1	0	3	2	10	455	1	60	53	0	26.89	3730	0	0	38	38	580	200.96							12.5	0	0	0	0
22.7856	39	2	2	0	0	1	0	0	3	2	10	200	2	60	50	1	18.65	4125	0	0	33	36	670	314	95	321	69	113	109	349.65	19	0	0	0	0
23.18	39	0	0	0	0	0	0	0	3	3	10	170	1		50	0		3205	0	0	32				89	309	68	104	98	318.15		0	0	0	0
19.9879	39	2	1	0	0	1	0	0	4	2	10	440	1	60	52	1	19.03	4025	0	0	33	32	720	314								0	0	0	0
23.89	39	2	2	0	0	0	0	0	3	2	10	310	1	60	50	0	22.05	3840	0	0	34	34	590	176.625	96	325	76	111	110	348.075		0	0	0	0
19.27	38	0	0	0	0	0	0	0	2	1	10	300	2	60	47	0		3220	0	0	34		250	314								0	0	0	0
24.93	39	2	2	0	0	0	0	0	2	2	10	260	1	60	51	0	23.53	3755	0	0	36	36	650	200.96							19.2	0	0	0	0
26.1	37.2	2	1	1	0	1	0	0	1	1	10	200	2	50	48	0	22.04	2520	0	1	48	47	450	169.56	93	311	68	97	88	291.375	12	1	0	0	0
24.91	39	0	0	0	0	0	0	0	2	2	10	330	1	60	50	0		3440	0	0	32		680	254.34	96	330	72	102	108	330.75		0	0	0	0
23.66	38.5	2	1	0	0	1	0	0	2	2	10	300	2	60	48	0	17.01	2545	0	0	37	35	565	254.34							12	0	0	0	1
22.77	39	2	1	1	0	1	0	0	1	1	10	310	1	40	48	0	20.28	2555	0	0	39	39	375	132.665	90	304	68	81	90	269.325		0	0	0	1
24.5	40	2	2	0	0	0	0	0	3	2	10	270	1	60	50	0	20.14	3415	0	0	38	36	550	254.34								0	0	0	0
24.22	38	0	0	0	0	0	0	0	2	2	10	355	1	60	50	0		3650	0	0	32		680	314	93	318	70	109	109	343.35		0	0	0	0
25.38	38	2	1	0	0	0	0	0	2	2	10	220	1	60	50	0	19.84	3415	0	0	36	37	560	254.34	92	326	71	107	105	333.9		0	0	0	0
26.12	40	2	1	0	0	0	1	0	3	1	10	440	1	60	49	0	25.46	2940	0	0	32	36	535	200.96								0	0	0	0
24.77	39	3	1	0	0	1	0	0	3	2	10	300	1	60	52	0	18.37	3530	0	0	34	35	500	200.96	103	340	72	102	103	322.875	14.1	0	0	0	0
24.34	40	3	1	0	0	0	0	0	3	2	10	155	1	60	50	0	20.32	3555	0	0	38	38	610	176.625								0	0	0	0
23.12	39	3	2	0	0	1	0	0	2	2	10	155	1	60	51	0	20.2	3555	0	0	35	34	530	254.34	90	315	71	102	103	322.875	14.4	0	0	0	0
28.41	41.1	2	1	0	0	1	0	0	2	2	10	300	2	60	51	0	20.7	3890	0	0	32	37	680	314	97	328	71	111	100	332.325	18	0	0	0	0
26.12	39.1	3	2	0	0	1	0	0	2	2	10	200	2	60	51	0	23.88	3695	0	0	32	38	640	200.96							10	0	0	0	0
23.89	40	0	0	0	0	0	1	0	3	2	10	160	1	70	50	0		3300	0	0	32		560	176.625								0	0	0	0
22.49	37.5	2	2	0	0	0	0	0	2	2	9	200	2	60	48	0	21.1	2840	0	0	35	40	540	283.385	92	313	68	100	103	319.725		0	0	0	0
26.23	40	3	2	0	0	0	0	0	2	2	10	165	1	60	50	0	20.7	3105	0	0	35	32	620	169.56	98	351	68	106	101	326.025		0	0	0	0
26.23	38	2	1	0	0	0	0	0	3	3	10	300	2	50	51	0	23.38	3990	0	0	32	38	690	226.865							12	0	0	0	0
20.75	40	2	1	0	0	0	1	0	3	3	9	160	1	50	50	0	17.75	3090	0	0	33	28	525	200.96	90	312	66	106	102	327.6		0	0	0	0
25.21	36	0	0	0	0	0	1	0	4	2	10	270	1	70	48	0		2945	1	0	30		585	176.625								0	0	0	0
28.3	38.2	2	2	0	0	1	0	0	1	1	10	340	2	55	48	0	27.51	2885	0	1	32	35	585	200.96							11.5	0	0	0	1
26.12	37	2	2	0	0	1	0	0	2	2	10	365	1	50	48	0	19.63	3185	0	0	32	33	750	176.625	92	312	70	106	98	321.3		0	0	0	0
26.83	38.2	2	1	0	0	1	0	0	2	2	10	300	2	50	50	0	22.58	3550	0	0	30	32	880	254.34	99	331	68	109	102	332.325	14	0	0	0	0
22.1594		3	2	0	0	0	1	0	5	4	10	400	1	60	51	1	21.99	4150		0	41	48	660	176.625	100	348	74	110	108	343.35	13.5	0	0	0	0
25.4116	38.5	3	1	0	0	0	0	0	5	1	10	300	2	60	51	1	21.83	4010	0	0	39	41	615	176.625	100	341	70	119	110	360.675	15	0	0	0	0
23.12	38	3	2	0	0	1	1	0	2	2	10	220	1	50	49	0	21.37	2875	0	0	38	40	520	226.865	94	328	69	103	100	319.725	12	0	0	0	0
21.47	40.2	2	1	0	0	0	0	0	5	2	10	200	2	60	49	0	18.96	2870	0	0	30	31	690	200.96	97	338	70	98	98	308.7	10.8	0	0	0	0
23.66	39	2	1	0	0	0	0	0	3	1	10	375	1	60	49	0	16.22	2535	0	0	27	31	500	254.34	92	307	67	96	89	291.375		0	0	0	1
29.39	38.5	2	1	0	0	1	0	0	2	2	10	200	2	60	51	0	20.55	3480	0	0	31	38	620	153.86							11.3	0	0	0	0
21.07	40	2	1	0	0	1	0	0	2	2	10	405	1	60	51	0	21.51	3945	0	0	31	32	620	490.625							20.4	0	0	0	0
25.39	38.4	3	1	0	0	0	0	0	2	2	10	200	2	60	50	0	19.78	3515	0	0	38	40	720	200.96	95	320	68	110	106	340.2	15	0	0	0	0
26.23	38.4	0	0	0	0	0	0	0	2	2	10	200	2	60	51	0		3815	0	0	37		610	176.625								0	0	0	0
24.7854	39	2	1	0	0	1	0	0	4	3	10	290	1	60	52	1	23.66	4100	0	0	43	43	545	314	98	325	77	111	112	351.225		0	0	0	0
25.35	39	2	1	0	0	1	0	0	2	2	10	200	2	60	50	0	25.08	3525	0	0	34	34	650	200.96							10	0	0	0	0
29.32	40	2	1	0	0	0	0	0	2	2	10	330	1	50	50	0	20.2	3375	0	0	34	34	570	254.34	91	306	68	103	105	327.6		0	0	0	0
26.25	39	2	1	0	0	0	1	0	1	1	10	200	2	60	50	0	22.32	3575	0	0	32	30	720	314	96	324	70	104	105	329.175		0	0	0	0
21.97	39.4	2	1	1	0	0	0	0	3	2	10	200	2	60	50	0	21.51	3400	0	0	40	37	600	254.34	95	329	71	106	104	330.75	9	0	0	0	0
26.17	39	3	2	0	0	0	1	0	2	2	10	190	1	50	50	0	20.82	3150	0	0	36	40	540	200.96	94	324	69	95	98	303.975	9	0	0	0	0
17.96	39	0	0	0	0	0	1	0	2	2	10	345	1	60	50	0		3465	0	0	36		565	176.625	95	320	71	103	108	332.325		0	0	0	0
21.6	37	2	1	0	0	1	0	0	2	2	10	230	1	60	50	0	22.72	3320	0	0	31	31	680	379.94								0	0	0	0
20.98	38	2	1	0	0	1	0	0	2	2	10	305	1	60	50	0	23.34	3230	0	0	30	32	625	379.94	94	314	74	105	110	338.625		0	0	0	0
25.95	38.4	3	0	0	0	1	0	0	3	2	10	200	2	60	60	0	18.36	3395	0	0	43		620	200.96							13	0	0	0	0
27.46	38	2	2	0	0	1	0	0	2	2	10	930	1	60	50	0	22.77	3770	0	0	36	38	680	314								0	0	0	0
22.2	38.6	2	1	0	0	1	0	0	3	2	10	200	2	50	50	0	20.5	3360	0	0	33	34	615	254.34	94	327	68	102	102	321.3		0	0	0	0
22.86	38.3	0	0	0	0	0	0	0	2	2	10	200	2	60	50	0		3775	0	0	35		665	176.625								0	0	0	0
20.24	40	2	1	0	0	1	1	0	2	2	10	280	1	60	51	0	24.3	3350	0	0	35	34	610	153.86	90	318	72	98	100	311.85	13	0	0	0	0
22.09	39.6	0	0	0	0	0	0	0	2	2	7	300	2	60	50	0		3740	0	1	32		805	314								0	0	0	0
26.73	38	3	2	0	0	1	0	0	3	2	10	430	1	50	51	0	22.03	3610	0	0	34	33	655	314								0	0	0	0
24.16	39	2	1	0	0	1	1	0	3	2	10	360	1	50	50	0	18.75	3655	0	0	34	33	580	200.96	94	330	67	103	105	327.6	17	0	0	0	0
23.36	38.6	0	0	0	0	0	0	0	2	2	10	350	2	60	49	0		3110	0	0	38		560	200.96	93	321	71	100	101	316.575		0	0	0	0
26.42	40	3	1	0	0	1	0	0	2	2	10	160	1	60	50	0	24.39	3720	0	0	36	37	630	254.34	96	321	75	105	109	337.05	10.5	0	0	0	0
23.66	38.5	1	1	0	0	1	0	0	3	2	10	200	2	50	50	0	19.92	3770	0	0	34	36	650	226.865								0	0	0	0
26.83	39	2	1	0	0	0	0	0	1	1	10	270	1	50	50	0	22.55	3495	0	0	30	30	610	226.865	97	336	71	102	108	330.75	21	0	0	0	0
23.15	39	2	1	0	0	1	1	0	2	1	10	395	1	70	51	0	21.31	3715	0	0	32	40	650	254.34	97	322	73	114	99	335.475	15.9	0	0	0	0
24.22	40	2	1	0	0	1	0	0	2	2	7	245	1	60	50	0	21.09	3760	0	0	31	29	650	200.96								0	0	0	0
26.04	38	0	0	0	0	0	0	0	3	2	10	230	1	60	50	0		3360	0	0	35		600	314								0	0	0	0
22.09	39	3	1	0	0	1	0	0	3	2	10	180	1	60	50	0	21.41	3290	0	0	31	35	680	200.96							12.7	0	0	0	0
24.05	38	2	1	0	0	0	0	0	2	2	10	325	1	30	50	0	19.53	3485	0	0	33	32	775	379.94	95	326	69	100	95	307.125	15.5	0	0	0	0
24.82	38	2	2	1	0	1	1	0	3	2	10	40	1	60	50	0	19.05	3200	0	0	34	38	620	176.625								0	0	0	0
30.81	39	3	2	0	0	0	0	0	2	2	10	340	1	60	49	0	20.66	3165	0	0	35	35	500	314								0	0	0	0
26.23	40.5	0	0	0	0	0	0	0	2	2	10	200	2	50	50	0		3460	0	0	31		660	254.34	97	333	70	104	106	330.75		0	0	0	0
25.38	39	2	1	0	0	0	0	0	3	2	10	390	1	60	50	0	21.72	3670	0	0	33	34	670	314	91	314	76	106	103	329.175		0	0	0	0
28.1	41	3	2	0	0	1	0	0	2	2	10	290	1	60	50	0	22.58	2805	0	0	34	34	540	200.96	95	309	71	108	95	319.725	8.5	0	0	0	1
23.66	39	2	1	0	0	0	0	0	2	2	10	340	1	60	50	0	19.26	3620	0	0	36	38	520	283.385	97	333	74	110	109	344.925	14	0	0	0	0
25.06	38	3	1	0	0	1	0	0	2	2	10	260	1	50	49	0	18.51	3305	0	0	31	31	530	153.86	96	328	70	102	99	316.575	12	0	0	0	0
27.78	38.3	2	1	0	0	1	0	0	2	2	10	200	2	60	50	0	20.28	3395	0	0	32	33	730	254.34	100	338	69	105	104	329.175	20	0	0	0	0
24.22	38	3	2	0	0	1	0	0	3	2	10	470	1	50	49	0	20.96	2885	0	0	35	35	620	200.96							16.5	0	0	0	0
25.71	38	0	0	0	0	0	0	0	5	2	10	300	1	60	52	0		3950	0	0	35		725	490.625								0	0	0	0
22.99	38	3	1	0	0	1	0	0	3	2	10	335	1	60	49	0	17.63	2965	0	0	41	39	510	200.96	94	331	68	108	99	326.025		0	0	0	0
22.09	38.1	2	1	0	0	1	0	0	4	2	10	200	2	60	50	0	19.15	2965	0	0	36	38	540	254.34							17	0	0	0	0
22.31	35	3	2	0	0	0	0	0	3	2	10	310	1	60	50	0	21.94	2895	1	0	33	35	555	254.34	89	300	67	109	103	333.9	11	0	0	0	0
27.04	39.4	2	1	0	0	0	0	0	1	1	10	200	2	60	49	0	21.78	2990	0	0	37	37	480	176.625							13	0	0	0	0
20.76	38	0	0	0	0	0	0	0	3	2	10	390	1	50	50	0		3815	0	0	28		705	283.385								0	0	0	0
26.42	38.6	0	0	0	0	0	0	0	4	2	8	200	2	60	51	0		3880	0	0	39		720	314	96	331	73	106	107	335.475		0	0	0	0
28		3	2	0	0	1	0	0	3	2	10	385	1	60	54	1	22.76	4180		0	39	40	900	346.185							18	0	0	0	0
21.26	39	3	2	0	0	0	0	0	2	2	10	230	1	60	50	0	22.03	3325	0	0	34	33	680	226.865	95	318	70	102	107	329.175		0	0	0	0
19.33	35	0	0	0	0	0	0	0	4	3	10	200	2	60	47	0		2650	1	0	32		520	200.96	88	300	66	96	98	305.55		0	0	0	0
29.06	39	0	0	0	0	0	0	0	3	2	10	270	1	60	50	0		3310	0	0	34		520	283.385	97	336	73	101	100	316.575		0	0	0	0
26.12	38	2	1	0	0	1	0	0	2	2	8	250	1	60	50	0	20.13	3210	0	0	32	34	520	283.385	92	316	70	103	101	321.3	12.5	0	0	0	0
26.12	37	2	0	0	0	1	0	0	2	2	10	190	1	60	50	0	20.2	3160	0	0	34		520	176.625	93	320	66	104	98	318.15		0	0	0	0
27.77	39.2	2	1	0	0	1	0	0	2	2	10	200	2	50	49	0	20.96	3920	0	0	35	43	642	314	99	339	73	114	110	352.8	23	0	0	0	0
31.64	40	2	2	0	0	0	0	0	3	2	10	240	1	60	50	0	20.28	3635	0	0	35	34	590	153.86	90	312	68	99	112	332.325	11	0	0	0	0
23.88	40.3	0	0	0	0	0	0	0	3	1	10	200	2	60	50	0		3410	0	0	40		550	314								0	0	0	0
23.57	41	2	1	0	0	1	0	0	2	2	10	420	1	60	51	0	21.88	3840	0	0	32	34	680	200.96							17	0	0	0	0
28.37	39	2	1	0	0	1	0	0	3	2	10	425	1	60	49	0	20.4	3020	0	0	30	32	620	226.865							14.4	0	0	0	0
24.22	39	2	1	0	0	1	1	0	4	2	10	150	1	60	48	0	20.03	2840	0	0	32	37	460	200.96							12	0	0	0	0
26.83	39	2	1	0	0	0	0	0	2	2	10	230	1	60	50	0	25.13	3435	0	0	34	34	650	490.625								0	0	0	0
24.97	39	2	1	0	0	0	0	0	5	2	10	250	2	60	51	0	21.71	3525	0	0	35	35	560	176.625	93	325	71	106	98	321.3	12	0	0	0	0
27.14	40	2	1	0	0	1	0	0	3	2	10	260	1	60	51	0	23.73	3960	0	0	34	33	750	314								0	0	0	0
24.31	40	2	2	0	0	1	0	0	3	2	10	300	2	70	49	0	22.48	3325	0	0	36	37	705	176.625							14	0	0	0	0
23.88	38.2	2	1	0	0	0	0	0	4	1	10	300	2	60	49	0	19.13	2925	0	0	31	35	480	200.96							14.9	0	0	0	0
22.86	38.4	2	2	1	0	0	0	0	2	1	10	200	2	60	50	0	20.72	3460	0	0	38	37			94	320	70	106	95	316.575	10.4	0	0	0	0
22.5331	39	2	1	0	0	1	0	0	4	2	10	340	1	60	51	1	23.34	4200	0	0	33	33	710	226.865	100	338	71	97	115	333.9	8.9	0	0	0	0
27.76	40	2	2	0	0	0	1	0	3	2	10	360	1	75	51	0	22.64	3315	0	0	36	36	645	314							13.1	0	0	0	0
24.69	39	3	1	0	0	0	1	0	2	2	10	240	1	60	50	0	22.86	2950	0	0	32	33	600	254.34	93	310	67	89	92	285.075	9.6	0	0	0	0
27.62	38.3	3	2	0	0	0	0	0	1	1	10	200	2	60	50	0	19.84	3085	0	0	36	37	470	254.34							15	0	0	0	0
25.35	39.2	2	1	0	0	1	1	0	2	2	10	200	2	60	50	0	23.88	3450	0	0	34	33	600	200.96								0	0	0	0
18.6	39.4	0	0	0	0	0	0	0	3	2	10	200	2	60	54	1		4500	0	0	35		1240	490.625	98	332	74	116	107	351.225		0	0	0	0
21.39	38	2	1	0	0	1	0	0	2	2	10	440	1	60	50	0	22.68	3820	0	0	33	40	650	254.34	90	302	70	113	96	329.175		0	0	0	0
26.12	38	3	2	0	0	1	0	0	2	2	10	240	1	60	49	0	19.81	2930	0	0	35	36	620	200.96	95	319	70	100	100	315		0	0	0	0
25.54	40.2	2	1	0	0	1	1	0	1	1	10	200	2	60	49	0	22.15	3530	0	0	34	34	700	254.34							14.5	0	0	0	0
20.57	38.5	2	1	0	0	1	0	0	2	2	10	200	2	50	50	0	21.45	3670	0	0	32	35	610	226.865	95	324	69	115	98	335.475		0	0	0	0
19.7253	40	2	1	0	0	1	0	0	4	2	10	455	1	50	54	1	28.2	4680	0	0	34	34	620	200.96								0	0	0	0
22.86	39.2	2	2	0	0	1	1	0	2	2	10	200	2	60	50	0	20.08	3930	0	0	31	32	1050	415.265	101	345	69	108	108	340.2	17	0	0	0	0
25.1894	40	2	1	0	0	1	0	0	2	2	10	340	1	60	53	1	24.09	4140	0	0	30	35	710	314							16.6	0	0	0	0
26.4721	38.6	2	0	0	0	1	0	0	3	2	10	250	2	60	52	1	18.69	4045	0	0	33	33	780	314							18	0	0	0	0
19.59	39	2	1	0	0	1	0	0	3	2	10	355	1	65	50	0	19.95	3330	0	0	35	35	580	200.96								0	0	0	0
21.95	38.1	3	2	0	0	0	0	0	2	2	10	200	2	60	50	0	20.03	3640	0	0	32	38	580	176.625	102	353	70	113	110	351.225		0	0	0	0
19.82	38	2	1	0	0	1	0	0	2	2	10	220	1	50	48	0	22.51	2520	0	0	36	36	480	78.5	89	304	65	98	97	307.125		0	0	0	1
24.22	39	3	2	0	0	0	1	0	2	2	10	400	1	60	50	0	29.3	3295	0	0	35	40	585	314								0	0	0	0
27.09	34	2	2	0	0	1	0	0	4	3	10	200	2	60	48	0	25.78	2870	1	0	38	34	585	176.625	85	294	68	95	93	296.1	12.9	0	0	0	0
19.59	38	0	0	0	0	0	0	0	3	2	10	260	1	60	50	0		3040	0	0	33		650	254.34	97	332	70	106	99	322.875		0	0	0	0
22.72	38.5	3	2	0	0	0	0	0	2	2	10	200	2	70	49	0	21.09	2950	0	0	33	34	705	176.625	90	314	63	93	101	305.55		0	0	0	0
27.78	38	3	2	0	0	1	0	0	3	2	10	225	1	65	49	0	19.05	3695	0	0	36	36	725	314								0	0	0	0
23.39	39	3	2	1	0	1	0	0	2	2	10	320	1	50	51	0	19.33	3585	0	0	33	33	625	226.865	96	335	70	107	100	326.025		0	0	0	0
20.29	39	2	1	0	0	0	0	0	2	2	10	325	1	60	50	0	20.13	3580	0	0	35	36	640	254.34	91	320	74	106	103	329.175		0	0	0	0
29.86	39.1	2	1	0	0	1	0	0	2	1	10	200	2	50	49	0	22.6	3000	0	0	30	32	490	176.625							12.9	0	0	0	0
21.97	39.4	3	2	0	0	1	0	0	2	2	10	200	2	65	50	0	19.53	3445	0	0	33	35	585	254.34								0	0	0	0
20.24	38	0	0	0	0	0	0	0	2	2	10	440	1	60	50	0		3430	0	0	34		655	314	97	324	76	106	107	335.475		0	0	0	0
23.88	38	3	2	0	0	0	0	0	3	2	10	440	1	65	50	0	19.15	3350	0	0	36	35	570	314								0	0	0	0
21.6	38.6	3	1	0	0	1	0	0	2	2	10	240	2	60	52	0	21.26	3470	0	0	36	37	625	254.34							19.5	0	0	0	0
28.34	38	2	2	0	0	1	0	0	2	2	10	255	1	60	49	0	20.58	2970	0	0	32	35	620	226.865							12.7	0	0	0	0
25.1894	41	2	1	0	0	1	0	0	3	2	10	360	1	60	52	1	20.82	4055	0	0	29	31	680	176.625	100	338	75	114	107	348.075	19	0	0	0	0
29.39	38	3	2	0	0	1	0	0	3	2	10	330	1	60	49	0	20.2	3180	0	0	36	39	630	176.625	93	322	70	102	103	322.875		0	0	0	0
23.0583	39	2	1	0	0	1	0	0	2	2	10	250	2	60	50	1	19.35	4050	0	0	35	51	770	200.96								0	0	0	0
26.26	39	2	1	0	0	1	0	0	2	2	10	330	1	60	54	1	17.93	4305	0	0	33	28	530	200.96	100	342	71	104	108	333.9	18.5	0	0	0	0
22.6	38.5	2	1	0	0	1	0	0	5	2	10	200	2	60	50	0	21.09	3675	0	0	38	38	710	254.34							19	0	0	0	0
24.93	39	2	2	0	0	0	0	0	2	2	10	275	1	60	52	0	20.2	3730	0	0	34	40	660	254.34	98	327	73	111	110	348.075	12	0	0	0	0
25.0682	40.3	3	2	0	0	0	0	0	2	2	10	250	2	62	50	1	21.5	4090	0	0	35	36	840	254.34	99	338	75	103	110	335.475		0	0	0	0
22.49	40	3	1	0	0	1	0	0	2	1	10	260	3	60	50	0	19.11	3410	0	0	34	33	635	254.34	101	333	68	107	104	332.325		0	0	0	0
22.86	38.5	0	0	0	0	0	0	0	3	2	10	200	2	60	50	0		3405	0	0	40		660	200.96								0	0	0	0
24.22	38	2	1	0	0	1	1	0	3	2	10	310	1	60	50	0	19.92	3185	0	0	36	39	625	254.34								0	0	0	0
25.66	39.1	1	1	0	0	1	0	0	2	2	10	200	2	60	51	0	21.51	3660	0	0	32	32	710	200.96							7	0	0	0	0
24.49	37.4	2	1	0	0	1	0	0	4	2	8	200	2	60	48	0	24.2	2575	0	0	37	38	710	254.34								0	0	0	0
21.07	37	2	1	0	0	1	0	0	3	2	10	940	1	80	49	0	23	3135	0	0	33	33	520	283.385								0	0	0	0
19.49	38.2	0	0	0	0	0	0	0	5	2	10	200	2	60	50	0		3135	0	0	30		540	200.96	93	312	69	100	98	311.85		0	0	0	0
22.49	38.4	2	2	0	0	0	1	0	4	2	10	200	2	60	51	0	21.88	3680	0	0	40	44	650	314	92	314	67	92	113	322.875	10.6	0	0	0	0
25.18	38.6	0	0	0	0	0	0	0	2	2	10	300	2	60	50	0		3285	0	0	33		610	314								0	0	0	0
29.05	38.1	2	1	0	0	1	0	0	2	1	10	200	2	50	48	0	22.27	2975	0	0	36	39	680	314								0	0	0	0
24.74	39	2	1	0	0	0	0	0	3	2	10	190	1	70	49	0	25.78	3110	0	0	43	46	650	283.385	95	328	71	91	110	316.575	11	0	0	0	0
18.6	40	0	0	0	0	0	0	0	4	2	10	280	1	60	51	0		3740	0	0	35		620	314	99	346	71	109	109	343.35		0	0	0	0
23.67	38.5	2	1	0	0	0	0	0	3	2	10	200	2	60	50	0	20.94	3260	0	0	34	34	670	254.34	94	325	68	109	105	337.05	12	0	0	0	0
24.22	40	2	1	0	0	1	0	0	3	2	10	270	1	50	50	0	25.63	3315	0	0	28	32	615	176.625							18.5	0	0	0	0
21.72	38	3	1	0	0	1	0	0	3	2	10	200	1	60	49	0	21.36	2805	0	0	35	36	450	314	92	314	68	102	97	313.425		0	0	0	0
25.35	38.5	2	1	0	0	0	0	0	4	2	10	200	2	60	50	0	20.83	3215	0	0	38	36	530	254.34	94	309	66	105	95	315		0	0	0	0
27.76	39	0	0	0	0	0	0	0	5	2	10	320	1	60	50	0		2865	0	0	33		460	176.625								0	0	0	0
23.51	39	2	1	0	0	1	0	0	2	2	10	360	1	60	51	0	21.72	3700	0	0	34	34	750	314								0	0	0	0
19.59	38.1	0	0	0	0	0	1	0	3	2	10	200	2	50	48	0		2755	0	0	39		490	153.86	88	298	67	100	91	300.825		0	0	0	0
26.12	38	2	1	0	0	1	1	0	3	2	10	360	1	60	47	0	24.78	2915	0	0	35	46	580	200.96								0	0	0	0
26.73	39	3	1	0	0	1	0	0	2	2	10	280	1	60	52	0	23.44	3190	0	0	36	35	690	254.34	91	305	71	111	95	324.45	13	0	0	0	0
22.86	38	2	2	0	0	1	0	0	2	1	10	485	1	60	50	0	22.96	3505	0	0	31	36	785	254.34	93	334	69	110	107	341.775		0	0	0	0
20.05	39.1	2	2	0	0	0	0	0	1	1	10	250	2	30	50	0	19.14	3590	0	0	29	35	600	200.96	96	333	69	107	100	326.025		0	0	0	0
24.21	38.3	2	1	0	0	1	1	0	3	1	10	350	2	60	49	0	18.42	2800	0	0	38	43	530	200.96	91	317	66	94	91	291.375	10	0	0	0	0
25.95	37.1	2	1	0	0	1	0	0	2	2	10	200	2	60	47	0	17.19	2620	0	0	28	30	670	176.625								0	0	0	0
19.03	38	2	1	0	0	0	0	0	3	2	10	230	1	60	50	0	18.66	3270	0	0	31	37	710	254.34	94	322	69	109	103	333.9		0	0	0	0
24.82	37.1	2	0	0	0	1	0	0	2	2	10	300	2	60	49	0	18.59	2940	0	0	30		525	254.34	87	300	66	102	96	311.85	12	0	0	0	0
24.77		2	2	1	0	0	0	0	3	2	10	825	1	65	51	0	19.36	3140		0	33	32	585	314								0	0	0	0
20.6343	38	0	0	0	0	0	0	0	2	2	10	420	1	70	51	1		4005	0	0	31		720	490.625								0	0	0	0
33.8	38.5	1	0	1	0	1	1	0	5	2	10	200	2	60	50	0	27.7	3430	0	0	44	71	655	176.625	92	317	71	95	97	302.4	2	0	0	0	0
33.8	38.5	1	0	1	0	1	1	0	5	2	10	200	2	60	50	0	27.7	3430	0	0	44	71	655	176.625	92	317	71	95	97	302.4	2	0	0	0	0
25.5025	38.4	1	0	0	0	1	0	0	5	2	10	800	2	60	51	1	23.88	4045	0	0	30		540	283.385							18.5	0	0	0	0
27.78	39	3	1	0	0	1	0	0	4	2	10	220	1	50	50	0	25.86	3045	0	0	33	35	590	200.96	92	327	72	102	98	315		0	0	0	0
30.04	39	2	1	0	0	1	0	0	5	2	10	260	1	40	50	0	19.6	3200	0	0	33	33	480	176.625	93	314	71	97	101	311.85	13.7	0	0	0	0
22.86	40	2	0	0	0	1	1	0	4	2	10	270	1	30	50	0	21.78	3070	0	0	37	28	620	254.34	93	309	68	106	102	327.6	8	0	0	0	0
26.12	41	1	1	0	0	1	0	0	5	2	10	180	1	40	51	0	20.58	3885	0	0	33	35	580	254.34							23	0	0	0	0
24.69	38.6	2	1	0	0	1	1	0	1	1	10	200	2	50	50	0	21.67	3390	0	0	32	32	620	310								0	0	0	0
26.12	40	2	1	0	0	0	0	0	4	2	10	220	1	60	51	0	24.22	3855	0	0	31	32	680	490.625							25	0	0	0	0
24.49	38.2	2	1	0	0	1	0	0	3	2	10	200	2	60	50	0	19.82	3070	0	0	32	33	610	200.96	94	325	64	102	103	322.875	20.5	0	0	0	0
22.53	37	2	2	0	0	1	0	0	4	2	10	240	1	60	49	0	19.28	3115	0	0	34	38	580	200.96	93	316	65	104	86	299.25		0	0	0	0
22.09	37.4	2	1	0	0	1	1	0	2	2	10	150	2	50	50	0	18.03	3510	0	0	31	34									12.5	0	0	0	0
20.76	41	3	2	0	0	1	0	0	2	2	10	225	1	50	52	0	19.96	3810	0	0	33	33	720	314							15.2	0	0	0	0
30.86	38	2	1	0	0	0	0	0	3	2	10	285	1	50	51	0	23.03	3630	0	0	31	34	620	226.865								0	0	0	0
23.36	39	3	2	0	0	1	0	0	2	2	10	320	1	105	49	0	22.21	2925	0	0	34	35	620	226.865	85	316	68	89	99	296.1	17.6	0	0	0	0
20.83	38	2	2	0	0	1	0	0	3	2	10	320	1	60	50	0	25.39	3435	0	0	33	37	610	226.865							11.2	0	0	0	0
25.25	39	3	2	0	0	1	0	0	4	2	10	350	1	60	50	0	20.66	2870	0	0	32	38	565	176.625	93	320	69	103	100	319.725	14.8	0	0	0	0
25.83	39.5	0	0	0	0	0	0	0	1	1	10	300	2	60	50	0		3745	0	0	26		830	314								0	0	0	0
19.49	40	2	1	0	0	1	0	0	2	2	10	240	1	60	50	0	18.51	3780	0	0	33	36	600	200.96	100	350	72	111	105	340.2	12	0	0	0	0
22.39	33.4	3	2	0	0	1	0	0	2	2	10	200	2	60	45	0	21.64	2260	1	0	32	33	415	176.625	84	291	59	89	80	266.175		0	0	0	0
20.42	37.6	3	1	0	0	1	0	0	2	2	10	200	2	60	50	0	19.27	3565	0	0	32	33	740	254.34	92	316	70	109	104	335.475		0	0	0	0
19.37	39	3	1	0	0	1	0	0	2	2	10	335	1	60	50	0	26.44	3390	0	0	34	34	620	200.96								0	0	0	0
27.57	39	3	2	0	0	1	1	0	3	2	10	200	2	60	50	0	18.13	3650	0	0	36	35	760	254.34	94	315	70	109	91	315	10.5	0	0	0	0
23.04	39	0	0	0	0	0	0	0	2	2	9	200	1	60	50	0		3360	0	0	34		620	254.34								0	0	0	0
27.04	39.5	2	1	0	0	1	0	1	2	1	10	200	2	50	49	0	21.97	3260	0	0	30	29	585	254.34							13.9	0	0	0	0
24.5834	38.5	2	1	0	0	1	0	0	3	1	10	200	2	60	53	1	24.54	4635	0	0	41	48	1010	346.185	99	354	75	116	118	368.55	12	0	0	0	0
24.49	39	1	0	0	0	1	1	0	3	2	10	200	2	50	50	0	19.38	3795	0	0	32		630	226.865								0	0	0	0
23.88	37	3	2	0	0	1	0	0	3	2	10	375	1	60	50	0	18.36	3570	0	0	34	36	565	176.625	93	315	65	98	89	294.525	13.7	0	0	0	0
24.91	39	0	0	0	0	0	0	0	2	2	10	255	1	50	50	0		3395	0	0	38		625	254.34								0	0	0	0
23.67	39	2	1	0	0	1	1	0	2	2	10	200	2	60	48	0	19.57	2880	0	0	35	31	670	314	90	297	64	94	97	300.825	12.5	0	0	0	0
22.23	38.4	3	2	0	0	1	0	0	2	2	10	200	2		51	0	20.7	3520	0	0	34	36	620	254.34	91	318	72	109	108	341.775		0	0	0	0
24.49	38.1	0	0	0	0	0	0	0	4	1	10	200	2	55	49	0		2760	0	0	32		540	176.625								0	0	0	0
22.92	39	3	2	0	0	1	0	0	2	2	10	430	1	60	50	0	23.05	3865	0	0	37	37	620	200.96	93	317	71	115	107	349.65		0	0	0	0
20.06	40	2	1	0	0	1	0	0	3	2	10	380	1	60	50	0	20.69	3710	0	0	31	32	590	200.96	96	327	73	107	102	329.175	17	0	0	0	0
27.04	38.6	2	1	1	0	1	0	0	2	1	10	200	2	50	50	0	20.45	3400	0	0	32	35	710	254.34							11	0	0	0	0
27.04	38.6	2	1	1	0	1	0	0	2	1	10	200	2	50	50	0	20.45	3400	0	0	32	35	710	254.34							11	0	0	0	0
17.96	37	0	0	0	0	0	0	0	4	2	10	255	1	60	49	0		2910	0	0	33		620	200.96	92	297	66	107	107	337.05		0	0	0	0
27.74	35.5	2	0	1	0	1	0	0	1	1	10	200	2	60	47	0	22.15	2365	1	1	34	39	260	176.625								0	0	0	0
26.01	38.6	3	2	0	0	1	0	0	4	2	10	250	2	60	50	0	17.63	3120	0	0	34	34	520	254.34							21	0	0	0	0
24.77	39	3	1	0	0	0	0	0	2	2	10	330	1	60	49	0	25.44	3190	0	0	34	35	760	176.625							15.5	0	0	0	0
24.49	37	3	2	0	0	1	0	0	3	2	10	310	1	60	50	0	24.65	3055	0	0	35	35	680	283.385	92	310	66	98	99	310.275		0	0	0	0
24.49	37.3	3	1	0	0	1	0	0	3	2	10	200	2	60	51	0	24.44	3315	0	0	33	34	615	176.625								0	0	0	0
24.22	38	2	1	0	0	0	0	0	2	2	10	395	1	60	50	0	20.52	3225	0	0	30	30	525	176.625	94	320	71	103	109	333.9		0	0	0	0
20.24	41	2	1	0	0	1	0	0	2	2	10	285	1	60	51	0	22.58	3975	0	0	32	32	750	314	96	342	70	118	117	370.125	21.2	0	0	0	0
23.89	39.1	0	0	0	0	0	0	0	3	2	10	200	2	60	50	0		3740	0	0	30		620	200.96								0	0	0	0
24.22	38	2	2	0	0	1	1	0	3	2	10	230	1	60	50	0	20.31	2970	0	0	33	35	620	254.34	91	317	69	107	98	322.875		0	0	0	0
24.49	37.3	2	1	0	0	1	0	0	6	3	10	200	2	50	51	0	23.31	3995	0	0	39	56	810	254.34							12	0	0	0	0
24.69	39	2	1	0	0	0	0	0	2	2	10	165	1	50	50	0	23.18	3375	0	0	32	32	480	314	94	322	72	101	106	326.025		0	0	0	0
25.69	37.5	2	1	0	0	0	0	0	2	2	10	200	2	50	50	0	22.07	3360	0	0	34	35	560	200.96							12.3	0	0	0	0
31.12	35	2	1	0	0	1	1	0	3	1	10	240	1	60	47	0	25.47	2620	1	0	34	36	520	254.34								0	0	0	1
20.93	39	2	2	0	0	0	0	0	3	2	10	200	2	60	48	0	19.82	3555	0	0	40	45	560	200.96	98	321	72	108	95	319.725		0	0	0	0
26.4	41	2	1	0	0	1	0	0	4	2	10	190	1	60	51	0	23.53	3790	0	0	31	36	720	254.34							11	0	0	0	0
19.79	41	2	1	0	0	1	0	0	1	1	10	305	3	70	51	0	20.03	3960	0	0	29	29	750	379.94							20	0	0	0	0
27.01	39	3	1	0	0	1	1	0	3	2	10	410	1	60	51	0	19.15	3620	0	0	33	36	740	200.96							15	0	0	0	0
23.15	38.4	2	1	0	0	0	0	0	2	2	10	200	2	70	50	0	18.75	3580	0	0	30	34	770	314	95	314	70	89	107	308.7	13	0	0	0	0
30.67	38.3	0	0	0	0	0	0	0	2	2	10	400	2	50	50	0		3095	0	0	30		695	254.34	95	329	68	101	104	322.875		0	0	0	0
24.4824	38.2	2	1	0	0	1	1	0	5	2	9	300	2	60	53	1	25	4345	0	0	36	31	700	490.625			75					0	0	0	0
22.6	40	3	2	0	0	1	0	0	3	2	10	220	1	60	51	0	21.26	3385	0	0	36	38	550	254.34	94	324	71	107	104	332.325	16.8	0	0	0	0
20.05	40	0	0	0	0	0	0	0	2	2	10	430	1	60	52	0		3800	0	0	34		735	254.34								0	0	0	0
28.34		2	1	0	0	1	1	0	3	2	10	305	1	60	50	0	34.08	3695		0	37	39	555	254.34							17.5	0	0	0	0
33.3098	38	2	2	0	0	1	0	0	1	1	10	200	2	40	52	1	19.14	4125	0	0	36	42	780	314	97	330	69	123	99	349.65	23	0	0	0	0
21.22	39	0	0	0	0	0	0	0	4	2	10	200	2	60	50	0		3390	0	0	35		590	254.34	94	338	70	100	103	319.725		0	0	0	0
24.8	39	3	2	0	0	1	0	0	2	2	10	200	2	60	50	0	20.7	3385	0	0	38	39	560	200.96								0	0	0	0
25.06	39	3	2	0	0	1	0	0	3	2	10	320	1	65	50	0	18.75	3400	0	0	29	37	655	314							11	0	0	0	0
20.75	39	2	1	0	0	1	0	0	4	2	10	330	1	60	51	0	24.17	3430	0	0	29	29	520	283.385	94	324	69	99	104	319.725		0	0	0	0
26.37	38	2	1	0	0	0	0	0	2	2	10	435	1	60	50	0	23.92	3485	0	0	35	36	520	153.86							13	0	0	0	0
24.62	39	0	0	0	0	0	0	0	2	2	10	380	1	60	51	0		3640	0	0	34		600	254.34	97	336	72	110	104	337.05		0	0	0	0
20.2404	40	0	0	0	0	0	0	0	3	2	10	400	1	60	51	1		4200	0	0	34		880	379.94	98	338	73	114	110	352.8		0	0	0	0
18.52	39.4	0	0	0	0	0	0	0	3	2	10	200	2	60	49	0		3210	0	0	28		610	200.96								0	0	0	0
22.09	40	2	1	0	0	2	0	0	4	3	10	210	1	60	51	0	23.05	3815	0	0	28	30	595	153.86							12.4	0	0	0	0
19.82	40	2	2	0	0	1	0	0	3	2	8	280	1	60	51	0	24.86	3905	0	0	36	37	725	314	96	327	75	110	104	337.05		0	0	0	0
23.15	40	0	0	0	0	0	0	0	4	1	10	330	1	60	51	0		3820	0	0	33		630	314	99	334	72	111	100	332.325		0	0	0	0
29.36	38	2	2	0	0	1	0	0	2	2	10	300	2	60	48	0	28.13	3015	0	0	33	37	470	176.625							12	0	0	0	0
24.34	39	3	2	0	0	1	0	0	4	2	10	300	1	70	51	0	20.82	3700	0	0	35	36	850	314								0	0	0	0
20.96	39.3	3	1	0	0	1	0	0	2	2	10	200	2	60	50	0	21.22	3730	0	0	31	33	650	254.34	100	345	71	100	111	332.325	9	0	0	0	0
24.21	39	0	0	0	0	0	0	0	5	1	10	305	1	60	50	0		3095	0	0	38		650	226.865								0	0	0	0
23.01	40	2	1	0	0	0	0	0	4	2	10	275	1	60	50	0	17.43	3125	0	0	33	33	620	226.865	94	322	72	104	95	313.425	10.5	0	0	0	0
26.01	38	2	0	0	0	1	0	0	2	2	10	230	1	60	50	0	18.18	2820	0	0	39		590	254.34								0	0	0	0
22.65	39	2	1	0	0	1	0	0	2	2	10	355	1	60	50	0	19.98	2880	0	0	30	31	635	314								0	0	0	0
25.91	38	2	1	0	0	0	1	0	3	2	10	350	1	70	48	0	18.14	2880	0	0	36	30	535	169.56	92	319	71	101	100	316.575		0	0	0	0
23.12	36.5	2	1	0	0	1	0	0	2	2	10	200	2	60	49	0	19.98	2990	1	0	34	33	540	254.34								0	0	0	0
22.28	38	2	1	0	0	0	0	0	3	2	10	235	1	65	50	0	18.82	3330	0	0	31	32	710	254.34	95	320	70	113	107	346.5	23	0	0	0	0
23.67		3	2	0	0	1	1	0	2	2	10	565	1	60	50	0	20.69	3255		0	35	31	525	379.94								0	0	0	0
24.3	39	3	1	0	0	1	0	0	2	2	10	420	1	50	50	0	19.83	3410	0	0	34	36	670	226.865							9	0	0	0	0
21.26	38	2	1	0	0	0	0	0	1	1	10	280	1	60	49	0	24.46	2845	0	0	29	30	535	176.625								0	0	0	0
23.45	37	2	2	0	0	1	0	0	4	2	10	200	2	60	45	0	19.14	2600	0	0	35	38	550	176.625	92	322	68	100	93	303.975	8	0	0	0	0
19.84	39	2	1	0	0	1	0	0	4	3	10	205	1	50	50	0	16.71	3070	0	0	32	35	630	314								0	0	0	0
22.98	39	2	0	0	0	1	1	0	5	2	10	350	1	60	50	0	19.35	3565	0	0	33		650	314	96	318	72	95	97	302.4		0	0	0	0
20.76	38.3	3	2	0	0	1	0	0	2	2	10	300	2	50	51	0	22.83	3680	0	0	35	36	960	415.265							16	0	0	0	0
20.23	40	2	2	0	0	0	0	0	2	2	10	195	1	70	51	0	20.06	3645	0	0	35	36	655	314	98	326	73	102	103	322.875		0	0	0	0
21.46	39.1	3	0	0	0	1	0	0	2	2	10	200	2	60	49	0	17.94	2950	0	0	34		650	200.96	91	308	66	108	96	321.3		0	0	0	0
23.66	38	3	2	0	1	0	0	0	3	2	10	185	1	50	50	0	21.47	3490	0	0	30	30	555	200.96	98	329	65	105	93	311.85		0	0	0	0
24.6844	38	2	1	0	0	0	1	0	3	2	10	200	2	60	53	1	19.65	4280	0	0	37	35	690	200.96	102	343	75	121	117	374.85		0	0	0	0
25.38	39	2	1	0	0	0	0	0	2	2	10	350	1	60	50	0	18.03	3365	0	0	31	31	520	132.665								0	0	0	0
24.07	37.3	2	1	0	0	1	0	0	4	4	10	200	2	60	49	0	21.1	2775	0	0	33	35	520	200.96							7	0	0	0	0
24.31	40	2	2	0	0	1	0	0	3	2	10	230	1	60	51	0	21.72	3760	0	0	28	32	680	254.34	96	321	70	109	109	343.35	6.5	0	0	0	0
25.18	38.6	2	2	0	0	0	0	0	3	2	10	200	2	60	50	0	21.72	3240	0	0	34	34	540	200.96								0	0	0	0
22.86	38	2	1	0	0	1	0	0	3	2	10	350	1	60	50	0	21.88	3030	0	0	33	34	520	283.385							13.9	0	0	0	0
31.25	40	2	1	0	0	1	0	0	3	1	10	200	2	50	50	0	18.73	3720	0	0	34	33	580	200.96	97	332	72	101	111	333.9	15	0	0	0	0
23.39	38.2	3	2	0	0	1	0	0	4	2	10	200	2	60	50	0	31.69	3400	0	0	37	36	565	176.625	96	332	72	97	108	322.875	5.9	0	0	0	0
21.48	34	2	0	0	0	1	0	0	2	2	10	340	1	60	48	0	19.98	2665	1	0	30		500	254.34							6.2	0	0	0	0
26.12	39	2	1	0	0	0	0	0	2	2	10	365	1	60	51	0	20.2	3715	0	0	33	34	630	314	97	335	69	109	96	322.875		0	0	0	0
25.31	39	3	2	0	0	1	0	0	2	2	10	235	1	60	50	0	22.43	3290	0	0	33	34	580	200.96								0	0	0	0
27.17	38.3	2	1	0	0	1	0	0	3	2	10	200	2	60	50	0	24.51	3580	0	0	31	31	600	254.34	96	329	72	110	96	324.45	25	0	0	0	0
21.22	38.5	2	1	0	0	1	0	0	2	2	10	200	2	60	50	0	17.85	3230	0	0	33	38	635	176.625	95	327	66	113	96	329.175		0	0	0	0
23.67	39	0	0	0	0	0	0	0	2	2	10	380	1	60	50	0		3600	0	0	34		485	314								0	0	0	0
21.46	36	2	1	0	0	0	0	0	2	2	10	280	1	60	48	0	15.24	2410	1	0	32	51	565	113.04								0	0	0	0
22.2		2	1	0	0	1	0	0	4	1	10	350	1	60	50	0	23.42	3240		0	35	39	540	176.625								0	0	0	0
24.22	38.5	3	2	0	0	1	0	0	3	2	10	250	2	60	50	0	23.88	3375	0	0	37	39	850	254.34							16.5	0	0	0	0
25.83	41	2	0	1	0	1	0	0	3	1	10	450	1	50	50	0	19.29	3730	0	0	27	29	615	226.865							15	0	0	0	0
23.66	37.4	2	1	0	0	0	0	0	1	1	10	200	2	60	48	0	23.31	3020	0	0	31	33	710	283.385	90	316	72	105	99	321.3	21	0	0	0	0
32.65	38	2	0	0	0	0	1	0	2	2	10	250	1	60	50	0	23.24	3585	0	0	37		550	200.96	95	323	72	102	96	311.85		0	0	0	0
30.13	40	2	1	0	0	1	0	0	2	2	10	230	1	60	50	0	21.36	3675	0	0	34	35	680	314	96	333	74	108	105	335.475	12.6	0	0	0	0
25.35	34	2	1	0	0	1	0	0	3	2	10	170	1	50	47	0	31.25	2530	1	0	31	30	600	176.625								0	0	0	0
22.09	37.6	2	1	0	0	1	0	0	3	2	10	200	2	60	50	0	20.45	3475	0	0	35	36	625	200.96	86	322	71	109	105	337.05		0	0	0	0
21.3	37.6	2	1	1	0	1	0	0	4	1	10	200	2	60	50	0	24.44	2890	0	0	33	38	720	254.34	90	311	65	87	98	291.375	7	0	0	0	0
22.9371	40	2	2	0	0	0	0	0	2	2	10	350	1	60	52	1	20.12	4065	0	0	34	38	520	283.385							14.5	0	0	0	0
20.98	40	3	1	0	0	1	0	0	3	2	10	200	1	50	51	0	19.95	3810	0	0	33	29	685	379.94							15.5	0	0	0	0
20.28	39	2	0	0	0	1	0	0	2	2	10	290	1	60	50	0	20.75	3320	0	0	33	33	640	254.34								0	0	0	0
21.22	38	3	0	0	0	1	0	0	2	2	10	345	1	60	50	0	21.99	3240	0	0	33		515	200.96	93	319	69	98	107	322.875	15	0	0	0	0
22.04	37.2	3	2	0	0	1	0	0	3	2	8	300	2	60	48	0	21.63	2645	0	0	34	32	680	200.96							14.5	0	0	0	0
25.95	38.5	2	0	0	0	1	0	0	3	2	10	200	2	60	48	0	20.5	3085	0	0	40		690	200.96	94	327	66	101	103	321.3	27	0	0	0	0
26.42	38.6	2	1	0	0	0	1	0	6	2	10	200	2	60	50	0	19.92	3280	0	0	31	36	510	283.385								0	0	0	0
24.22	38.4	2	1	0	0	1	0	0	2	2	10	200	2	50	49	0	22.85	3200	0	0	30	32	680	314								0	0	0	0
26.28	38.1	0	0	0	0	0	0	0	3	3	10	200	2	60	50	0		3830	0	0	31		1030	254.34								0	0	0	0
20.9	38	3	0	0	0	1	0	0	4	2	10	375	1	60	50	0	20.81	3305	0	0	35		630	314								0	0	0	0
24.77	41	2	1	0	0	0	0	0	3	2	10	210	1	60	52	0	19.57	3795	0	0	28	31	610	283.385	103	342	70	109	104	335.475	13	0	0	0	0
27.78	38	2	1	0	0	1	0	1	2	1	10	200	2	60	48	0	20.03	3120	0	0	32	35	540	200.96	97	338	69	104	93	310.275	13	0	0	0	0
25.76	40	2	1	0	0	1	0	0	3	2	10	150	1	60	49	0	20.07	3675	0	0	34	33	520	176.625	102	356	74	115	102	341.775		0	0	0	0
23.66	39	3	2	0	0	1	0	0	3	2	10	300	1	60	50	0	24.22	3150	0	0	35	35	650	176.625								0	0	0	0
23.51	38	2	1	0	0	0	0	0	2	2	10	310	1	60	50	0	28.35	3160	0	0	35	35	520	283.385								0	0	0	0
22.34	39	2	1	0	0	1	0	0	3	2	10	375	1	60	50	0	22.86	3375	0	0	29	37	615	254.34								0	0	0	0
23.39	39	3	1	0	0	1	0	0	2	2	10	250	1	60	50	0	21.14	3685	0	0	33	32	590	254.34	95	319	69	107	105	333.9	19.5	0	0	0	0
24.22	37	3	1	0	0	1	0	0	2	2	10	270	1	60	48	0	24.24	2740	0	0	37	38	550	254.34								0	0	0	0
18.94	41	3	2	0	0	1	0	0	2	2	10	165	1	60	50	0	19.53	3440	0	0	30	31	565	176.625	97	325	72	110	110	346.5	12	0	0	0	0
29.05	40	3	2	0	0	1	0	0	2	2	10	165	3	60	50	0	25.39	3345	0	0	34	36	565	176.625	95	335	67	107	105	333.9	15	0	0	0	0
23.12	40.5	2	1	0	0	1	0	0	4	2	10	200	2	60	51	0	24.09	3440	0	0	32	32	680	314	95	322	72	105	95	315		0	0	0	0
26.23	38	2	1	0	0	1	0	0	2	1	10	280	1	50	48	0	21.23	3025	0	0	30	30	690	314	93	322	67	104	99	319.725		0	0	0	0
21.97	38.5	2	1	0	0	1	0	0	4	2	10	200	2	60	50	0	23.52	3370	0	0	30	30	620	314								0	0	0	0
28.41	37.4	2	1	0	0	1	0	0	2	2	10	200	2	60	50	0	18.37	3100	0	0	34	39	680	254.34	95	320	69	95	95	299.25	22.3	0	0	0	0
25.35	39	2	1	0	0	1	0	0	2	2	10	280	1	60	50	0	19.53	3575	0	0	30	33	650	314							15	0	0	0	0
21.97	37	3	2	0	0	0	0	0	3	2	10	240	1	50	48	0	20.7	2800	0	0	33	34	530	200.96	92	312	67	96	86	286.65		0	0	0	0
21.3	37.3	2	1	1	0	0	1	0	2	2	10	500	2	60	50	0	25.89	3505	0	0	39	41		452.16	94	309	68	115	105	346.5	3.4	0	0	0	0
27.78	40	2	1	0	0	1	0	0	2	2	10	280	1	70	50	0	20.94	3410	0	0	34	37	600	176.625	96	335	71	105	100	322.875	14.5	0	0	0	0
21.22	38.6	2	2	0	0	1	0	0	2	2	10	200	2	60	51	0	20.13	3110	0	0	34	38	650	254.34							10.5	0	0	0	0
23.18	39	0	0	0	0	0	1	0	2	2	10	230	1	60	50	0		3355	0	0	32		575	254.34								0	0	0	0
30.19	38	3	1	0	0	1	0	0	2	2	10	290	1	50	50	0	18.29	2875	0	0	31	31	620	226.865	93	316	66	88	97	291.375	12	0	0	0	0
21.9877	40.2	0	0	0	0	0	0	0	3	2	10	300	2	60	51	1		4010	0	0	32		820	314	94	334	71	112	112	352.8		0	0	0	0
21.22	38	0	0	0	0	0	0	0	3	1	10	250	1	40	50	0		3510	0	0	29		605	226.865								0	0	0	0
24.69	38.6	3	2	0	0	1	0	0	2	2	10	200	2	60	49	0	21.78	3000	0	0	35	35	705	153.86	92	316	69	99	99	311.85	17	0	0	0	0
22.41	38	2	1	0	0	0	0	0	3	2	10	220	1	60	50	0	19.78	3325	0	0	29	30	580	176.625								0	0	0	0
23.36	38.5	1	1	1	0	1	0	0	2	1	10	200	2	60	49	0	21.48	3280	0	0	30	35	610	254.34	94	320	70	111	100	332.325	16.5	0	0	0	0
21.63	41	3	2	0	0	0	0	0	3	2	10	320	1	60	50	0	20.28	3760	0	0	34	33	560	200.96	94	323	71	110	108	343.35	14	0	0	0	0
29.05	39	2	1	0	0	0	0	0	3	2	10	230	1	50	49	0	20.82	3150	0	0	29	29	620	254.34								0	0	0	0
22.04	39	3	2	0	0	0	0	0	2	2	10	270	1	60	50	0	18.17	3500	0	0	32	37	650	314	90	319	70	100	116	340.2		0	0	0	0
25.95	38	3	2	0	0	1	0	0	2	2	10	310	1	60	50	0	21.48	3795	0	0	33	34	620	314	94	303	74	101	103	321.3		0	0	0	0
32.65	37.4	1	0	0	0	1	0	0	3	3	10	200	2	60	50	0	19.72	3510	0	0	28	33	670	254.34							16.9	0	0	0	0
21.97	39	0	0	0	0	0	0	0	2	2	9	385	1	60	48	0		2780	0	0	33		350	176.625								0	0	0	0
19.59	38.2	2	0	0	0	1	0	0	2	2	10	200	2	60	48	0	19.31	3130	0	0	35		630	490.625								0	0	0	0
23.67	38	2	2	0	0	1	0	0	2	2	10	350	1	50	49	0	18.36	3045	0	0	28	31	750	379.94	99	336	65	107	100	326.025	10.7	0	0	0	0
24.49	39	2	1	0	0	1	0	0	3	2	10	250	1	60	50	0	17.9	3460	0	0	31	33	685	314								0	0	0	0
24.8763	39	2	1	0	0	0	0	0	2	2	10	280	1	60	51	1	25.4	4165	0	0	31	31	780	254.34	95	328	72	130	114	384.3	17	0	0	0	0
21.98	38	2	1	0	0	0	0	0	2	2	10	200	1	50	50	0	20.55	2950	0	0	32	35	450	176.625							11.5	0	0	0	0
23.37	38.4	3	2	0	0	1	0	0	2	2	10	300	2	60	50	0	19.57	3280	0	0	37	34	580	200.96	90	320	71	107	104	332.325	7.5	0	0	0	0
22.2	37.5	2	1	0	0	1	0	0	2	2	10	200	2	60	50	0	23.53	3525	0	0	33	37	540	283.385							7	0	0	0	0
21.3	39	0	0	0	0	0	0	0	3	2	10	225	1	60	50	0		3570	0	0	31		610	254.34								0	0	0	0
23.08	37.5	2	2	0	0	0	0	0	2	1	10	250	2	60	50	0	19	3120	0	0	32	34	625	200.96								0	0	0	0
21.01	38.5	2	0	0	0	1	0	0	4	2	10	200	2	60	51	0	23.44	3010	0	0	38		560	200.96							11	0	0	0	0
21.45	39.1	2	1	0	0	2	1	0	4	2	10	250	2	60	50	0	21.45	3260	0	0	37	48	670	283.385							21	0	0	0	0
24.21	39	2	1	0	0	1	0	0	4	2	10	260	1	60	47	0	16.65	2705	0	0	23	26	500	200.96								0	0	0	1
22.34	39	2	2	0	0	0	0	0	2	1	9	395	3	60	50	0	21.22	3225	0	0	38	43	625	176.625								0	0	0	0
27.78	40	2	1	0	0	1	1	0	1	1	10	275	1	60	50	0	21.67	3625	0	0	34	37	615	176.625								0	0	0	0
21.91	39	2	1	0	0	1	1	0	2	2	10	430	1	60	50	0	20.96	3490	0	0	31	32	580	176.625	94	319	71	91	104	307.125	13.5	0	0	0	0
27.47	38	3	2	0	0	1	0	0	2	2	10	255	1	60	50	0	20.28	3400	0	0	32	30	520	254.34	93	326	72	104	95	313.425		0	0	0	0
22.6	39.2	2	1	0	0	1	0	0	2	2	9	200	2	70	51	0	20.83	3360	0	0	34	35	550	254.34	92	323	74	107	106	335.475	11	0	0	0	0
26.47	40	2	1	0	0	0	0	0	2	2	10	230	1	60	50	0	21.88	3250	0	0	34	37	670	254.34	96	333	68	114	96	330.75	14.7	0	0	0	0
23.89	39	2	1	0	0	0	0	0	2	2	10	160	1	60	52	0	33.15	3940	0	0	33	31	810	254.34								0	0	0	0
22.86	37	2	1	0	0	1	0	0	3	3	10	230	1	60	50	0	23.44	3350	0	0	29	28	650	226.865	95	326	68	99	106	322.875		0	0	0	0
25.95	38	2	2	0	0	1	0	0	3	3	10	230	1	60	51	0	24.09	3580	0	0	32	39	620	254.34	90	309	70	110	100	330.75	13.5	0	0	0	0
22.76	39	0	0	0	0	0	0	0	2	2	10	400	1	60	51	0		3850	0	0	30		750	314								0	0	0	0
22.64	39	2	1	0	0	1	0	0	5	2	10	335	1	50	51	0	23.83	3995	0	0	32	32	770	346.185								0	0	0	0
28.41	39	2	2	0	0	1	0	0	3	2	9	220	1	50	50	0	23.94	3555	0	0	38	39	610	316.617							12.3	0	0	0	0
21.22	38	2	1	0	0	0	0	0	3	2	10	200	2	60	50	0	22.43	3670	0	0	30	32	730	200.96							10	0	0	0	0
22.49	40	2	2	0	0	0	0	0	3	2	10	370	1	80	50	0	23.42	3350	0	0	33	36	655	283.385							15	0	0	0	0
23.36	40	3	0	0	0	1	0	0	3	2	10	215	1	60	54	0	21.48	3790	0	0	35		645	176.625							12	0	0	0	0
18.62	37.6	2	1	0	0	0	0	0	4	2	10	850	2	40	51	0	23.86	3415	0	0	36	36	700	200.96	96	331	69	101	103	321.3	10.9	0	0	0	0
24.4824	38.4	2	0	1	0	1	1	0	4	1	8	200	2	60	51	1	23.44	4130	0	0	38	40	710	254.34							20.8	0	0	0	0
24.77	39	0	0	0	0	0	1	0	1	1	10	275	1	50	50	0		3315	0	0	37		610	153.86	97	331	74	106	101	326.025		0	0	0	0
24.22	37	3	0	0	0	1	0	0	2	2	10	40	1	60	49	0	21.5	2885	0	0	35		620	200.96	92	320	64	96	93	297.675	11	0	0	0	0
20.2	38.3	3	2	0	0	0	0	0	2	2	10	200	2	60	47	0	21.89	2455	0	0	35	53	550	254.34	90	311	65	97	104	316.575	9.2	0	0	0	1
25.35	40	0	0	0	0	0	1	0	4	1	10	440	1	60	50	0		3610	0	0	21		560	200.96	91	305	68	106	110	340.2		0	0	0	0
25.47	39	2	1	0	0	1	1	0	3	2	10	400	1	60	50	0	20.55	3530	0	0	35	34	680	314	98	324	69	106	101	326.025		0	0	0	0
20.9	39	2	2	0	0	1	0	0	2	2	10	200	2	60	50	0	23.39	3465	0	0	31	32	605	176.625							21	0	0	0	0
22.86	39	0	0	0	0	0	0	0	3	2	10	390	1	60	51	0		3830	0	0	31		620	254.34								0	0	0	0
24.49	38	3	2	0	0	1	0	0	2	2	10	430	1	60	50	0	20.96	3420	0	0	31	38	530	226.865							25	0	0	0	0
28	38.3	2	1	0	0	1	1	0	2	2	10	780	2	60	54	1	32.27	4705	0	0	33	35	985	254.34	98	341	67	121	112	366.975	10	0	0	0	0
26.23	41	2	1	0	0	0	0	0	3	2	10	185	1	50	50	0	22.34	3720	0	0	35	34	585	200.96	101	344	72	111	100	332.325	22.2	0	0	0	0
23.67	37	2	2	0	0	0	0	0	3	2	10	250	1	60	51	0	23.11	3270	0	0	30	34	580	176.625							19	0	0	0	0
28.55	38	3	1	0	0	1	0	0	2	1	10	445	1	60	50	0	20.7	3510	0	0	36	35	640	254.34	94	317	68	109	110	344.925	14.2	0	0	0	0
25.25	38	3	2	0	0	1	0	0	2	2	10	220	1	60	50	0	23.53	3520	0	0	32	36	740	254.34	95	322	70	104	112	340.2		0	0	0	0
24.07	39	2	2	0	0	1	0	0	3	2	10	235	1	60	51	0	20.06	3230	0	0	32	33	550	314	91	331	67	106	105	332.325	14	0	0	0	0
25.65	38.5	2	1	0	0	1	0	0	3	2	10	200	2	60	50	0	19.38	3260	0	0	34	34	760	314	94	329	68	110	110	346.5	14	0	0	0	0
19.47	37	3	2	0	0	1	1	0	3	2	10	435	1	60	50	0	20.2	3115	0	0	33	33	590	254.34								0	0	0	0
27.17	38.4	2	1	0	0	2	0	0	3	2	10	200	2	60	50	0	28.37	3480	0	0	34	34	640	200.96	92	316	70	102	105	326.025	12	0	0	0	0
27.78	39	2	1	0	0	1	0	0	2	2	10	330	1	60	48	0	19.81	3140	0	0	32	31	520	283.385	95	323	71	110	109	344.925		0	0	0	0
22.89	40.3	3	0	0	0	1	0	0	4	1	10	200	2	35	50	0	19.82	3540	0	0	35		650	200.96	92	317	72	107	103	330.75		0	0	0	0
22.04	37	2	1	0	0	0	0	0	2	2	10	210	1	60	50	0	20.9	3300	0	0	31	34	555	176.625								0	0	0	0
18.94	38	3	1	0	0	0	0	0	2	2	10	205	1	60	50	0	19.56	3135	0	0	33	31	525	254.34	88	307	66	111	91	318.15		0	0	0	0
18.94	38	3	1	0	0	0	0	0	2	2	10	205	1	60	50	0	19.56	3135	0	0	33	31	525	254.34	88	307	66	111	91	318.15		0	0	0	0
25.83	38.1	2	1	0	0	1	0	0	2	2	10	200	2	60	50	0	21.79	3340	0	0	31	31	580	254.34								0	0	0	0
23.15	37.4	2	0	0	0	1	0	0	1	1	10	200	2		46	0	16.82	2705	0	0	33											0	0	0	0
22.09	40	2	1	0	0	0	0	0	3	2	10	280	1	60	50	0	20.83	3335	0	0	29	31	650	226.865	92	319	70	110	103	335.475		0	0	0	0
24.34	39	3	1	0	0	0	1	0	2	2	10	260	1	60	50	0	20.03	3625	0	0	32	32	620	254.34								0	0	0	0
19.76	38.6	2	1	0	0	1	0	0	3	2	10	200	2	60	51	0	19.47	3690	0	0	36	44	780	254.34							15.9	0	0	0	0
25.47	36.1	2	1	1	0	0	0	0	4	2	10	200	2	60	50	0	23.07	3290	1	0	40	39	720	314	95	319	67	112	96	327.6	20	0	0	0	0
24.22	38.4	2	1	0	0	1	0	0	2	2	10	200	2	50	50	0	20.44	3720	0	0	38	37	770	254.34							13	0	0	0	0
24.22	39	3	2	1	0	0	0	0	3	2	10	280	1	60	50	0	20.57	3160	0	0	37	48	520	132.665	90	313	66	90	103	303.975		0	0	0	0
20.06	38	2	1	1	0	1	1	0	2	1	10	330	1	50	50	0	20.58	3225	0	0	29	30	580	254.34	93	318	72	98	105	319.725	7	0	0	0	0
19.35	39	1	1	0	0	1	0	0	2	2	10	270	1	60	52	0	21.09	3970	0	0	31	46	715	254.34							16	0	0	0	0
22.09	40	2	1	0	0	1	0	0	2	1	10	750	1	50	50	0	23.44	3580	0	0	28	29	520	283.385	96	316	68	105	108	335.475	14.9	0	0	0	0
25.95	38	1	1	0	0	1	1	0	6	2	10	205	1	60	48	0	23.23	3020	0	0	30	36	600	314	90	315	67	104	101	322.875	9.3	0	0	0	0
22.4826	39	2	1	0	0	1	0	0	2	2	10	250	1	60	51	1	21.48	4010	0	0	31	35	780	346.185								0	0	0	0
21.97	39.6	3	1	0	0	0	0	0	2	2	10	200	2	60	50	0	18.75	3400	0	0	32	32	650	283.385	96	329	68	102	106	327.6	10	0	0	0	0
29.98	39.6	3	0	0	0	0	0	0	2	2	10	200	2	60	51	0	27.18	3835	0	0	33		720	314	99	339	73	124	106	362.25	17.1	0	0	0	0
21.45	38.4	3	1	0	0	1	0	0	4	2	10	200	2	60	48	0	21.6	3125	0	0	33	33	560	200.96							13	0	0	0	0
22.86	37	0	0	0	0	0	0	0	2	2	10	250	2	60	48	0		2790	0	0	29		600	254.34	93	324	69	95	99	305.55		0	0	0	0
22.6	38.6	2	0	0	0	1	0	0	2	2	10	200	2	60	47	0	19.1	2710	0	0	34		500	153.86	94	322	68	96	96	302.4	17.5	0	0	0	0
21.72	38	2	2	0	0	1	0	0	2	2	10	360	1	50	50	0	18.9	3735	0	0	31	30	710	314	91	310	71	98	116	337.05		0	0	0	0
25.95	38	2	2	0	0	0	0	0	2	2	10	140	1	60	50	0	23.62	3580	0	0	32	38	590	176.625								0	0	0	0
23.3209	41	2	1	0	0	1	0	0	2	2	10	180	1	60	51	1	20.96	4065	0	0	29	33	490	314							8	0	0	0	0
25.35	38	2	1	0	0	1	0	0	3	2	10	220	1	60	49	0	18.43	2820	0	0	33	36	685	254.34							14.5	0	0	0	0
23.34	39	3	2	0	0	1	1	0	3	2	10	350	1	60	51	0	22.96	3100	0	0	30	34	620	254.34							6	0	0	0	0
20.99	40	2	1	0	0	1	0	0	2	2	10	330	1	60	50	0	22.77	3090	0	0	32	33	560	283.385	93	322	68	101	104	322.875	6.2	0	0	0	0
23.39	39	2	2	0	0	1	0	0	3	2	10	275	1	60	50	0	21.63	3465	0	0	39	38	565	176.625	96	328	72	110	100	330.75	9	0	0	0	0
22.84	38	2	2	0	0	1	1	0	3	1	10	310	1	60	50	0	24.22	3515	0	0	31	36	650	314								0	0	0	0
20.72	39	3	1	0	0	1	1	0	2	2	10	400	1	50	49	0	20.44	3020	0	0	33	34	650	200.96	92	326	67	99	93	302.4	7.7	0	0	0	0
27.04	38	2	1	0	0	1	1	0	4	1	10	200	2	60	50	0	18.83	3100	0	0	33	38	600	314	95	322	68	93	100	303.975	13.6	0	0	0	0
23.18	40	3	1	0	0	1	0	0	3	2	8	250	2	60	50	0	17.63	3400	0	0	31	31	650	254.34								0	0	0	0
27.7	38.5	2	1	1	0	1	0	0	2	2	10	200	2	60	50	0	23.53	3180	0	0	34	38	580	176.625	94	307	70	104	98	318.15	9	0	0	0	0
27.43	38.6	2	1	0	0	0	0	0	2	2	10	200	2	60	50	0	23.44	3430	0	0	34	36	570	254.34	93	309	70	99	95	305.55	7.9	0	0	0	0
26.8256	38	2	2	0	0	1	0	0	4	2	10	340	1	60	51	1	22.86	4120	0	0	35	33	730	176.625	96	328	72	113	105	343.35		0	0	0	0
33.21	40	3	2	0	0	1	0	0	4	1	10	370	1	60	50	0	20.42	3020	0	0	33	36	560	254.34								0	0	0	0
25.95	38.6	2	1	0	0	0	0	0	3	3	10	200	2	60	50	0	24.09	3065	0	0	38	30	540	283.385	90	311	64	108	100	327.6	19	0	0	0	0
19.94	40	0	0	0	0	0	0	0	2	2	10	245	1	60	51	0		3585	0	0	30		610	200.96	92	314	74	93	101	305.55		0	0	0	0
24.02	39	2	2	0	0	1	0	0	3	2	10	395	1	60	50	0	23.92	3450	0	0	30	36	630	314							17	0	0	0	0
19.82	39	2	2	0	0	0	0	0	2	2	10	340	1	60	51	0	20.03	3715	0	0	30	31	670	314							7.4	0	0	0	0
22.72	39	2	1	0	0	0	0	0	2	2	10	260	1	50	50	0	23.05	3340	0	0	31	31	610	379.94							8	0	0	0	0
23.66	40	2	1	1	0	1	0	0	3	1	7	290	3	60	50	0	23.53	3300	0	0	33	32	680	254.34								0	0	0	0
22.09	31.5	1	1	0	0	1	0	0	7	3	10	300	2	60	44	0	17.09	2025	1	0	30	28	430	176.625							15	0	0	0	0
20.05	37.1	1	1	0	0	1	0	0	2	1	10	200	2	60	50	0	20.45	3095	0	0	36	43	535	200.96							16.9	0	0	0	0
23.18	39	2	1	0	0	1	0	0	2	2	10	275	1	50	50	0	18.82	2910	0	0	35	34	580	153.86							12.2	0	0	0	0
30.86	35	2	1	0	0	1	0	0	2	2	10	240	1	50	49	0	22.51	2540	1	0	33	38	520	254.34								0	0	0	1
22.86	38	3	1	0	0	0	0	0	2	2	10	270	1	60	50	0	20.06	3085	0	0	31	32	620	226.865								0	0	0	0
24.79	39.1	2	1	1	0	1	1	0	3	1	10	200	2	55	50	0	22.1	3185	0	0	38	37	590	226.865							7	0	0	0	0
30.12	40	3	2	1	0	1	0	0	2	1	10	480	1	60	50	0	20.7	3650	0	0	37	37	650	254.34							12.2	0	0	0	0
25.1894	41	2	0	0	0	1	0	0	2	1	10	200	2	80	52	1	23.19	4000	0	0	32		630	452.16	102	342	75	111	113	352.8	25	0	0	0	0
23.15	39	0	0	0	0	0	0	0	2	2	10	355	1	60	51	0		3795	0	0	37		625	200.96	95	319	69	109	103	333.9		0	0	0	0
24.21	37	2	1	0	0	0	0	0	2	2	10	345	1	60	50	0	21.16	3415	0	0	28	28	590	254.34								0	0	0	0
31.02	39	2	1	0	0	1	0	0	3	1	10	270	1	60	51	0	15.79	3595	0	0	34	35	620	314								0	0	0	0
24.69	38.5	2	0	1	0	1	1	0	1	1	10	200	2	60	50	0	19.25	3445	0	0	33		650	254.34	96	327	71	103	98	316.575		0	0	0	0
21.71	40	2	1	0	0	1	1	0	3	2	10	365	1	55	53	0	21.83	3780	0	0	39	40	625	254.34							11	0	0	0	0
24.77	40	3	2	0	0	1	0	0	2	2	10	280	1	60	50	0	19.43	3440	0	0	33	35	560	314	98	331	70	108	102	330.75		0	0	0	0
27.55	39	2	1	0	0	1	0	0	2	1	10	200	1	60	50	0	17.97	3615	0	0	41	30	560	200.96							17	0	0	0	0
27.16	38.6	2	2	0	0	0	0	0	2	2	10	200	2	60	50	0	16.6	3140	0	0	33	38	605	176.625	92	331	70	99	102	316.575	10.5	0	0	0	0
24	38	2	1	0	0	0	1	0	2	2	10	350	1	60	50	0	28.13	3565	0	0	31	35	650	254.34	95	330	74	106	105	332.325	-0.9	0	0	0	0
21.77	38	0	0	0	0	0	0	0	3	1	10	470	1	60	48	0		3155	0	0	38		550	200.96	94	317	67	103	101	321.3		0	0	0	0
24.49	39	2	1	0	0	0	1	0	2	2	10	335	1	60	50	0	21.87	3620	0	0	34	35	565	176.625							12	0	0	0	0
20.9	38.6	0	0	0	0	0	1	0	3	2	10	200	2	60	50	0		3725	0	0	30		825	615.44	92	311	70	101	104	322.875		0	0	0	0
25.25	39.1	2	2	0	0	1	0	0	2	2	10	300	2	50	48	0	20.7	2980	0	0	33	33	525	153.86	85	307	66	89	102	300.825	13	0	0	0	0
26.57	40	3	2	0	0	0	0	0	3	2	10	385	1	60	50	0	23.94	3405	0	0	34	36	700	254.34	92	331	70	109	103	333.9	12.5	0	0	0	0
22.49	37	2	2	0	0	0	0	0	3	2	10	405	1	60	50	0	20.7	3320	0	0	35	33	585	254.34								0	0	0	0
25.26	38	2	2	0	0	1	0	0	2	2	10	195	1	60	50	0	19	3495	0	0	34	35	580	314								0	0	0	0
23.67	38.4	3	2	0	0	0	0	0	2	2	10	200	2	60	50	0	19.84	3680	0	0	33	35	680	314	95	318	70	104	97	316.575	12	0	0	0	0
24.51	38	0	0	0	0	0	0	0	2	2	10	150	1	60	47	0		2835	0	0	29		535	254.34	90	317	69	110	100	330.75		0	0	0	0
28.91	39	2	1	0	0	1	0	0	2	2	10	340	1	60	49	0	22.49	2985	0	0	32	35	490	153.86								0	0	0	0
27.68	40	2	1	0	0	0	0	0	2	2	10	300	1	60	50	0	21.76	3335	0	0	33	32	665	200	93	334	72	115	108	351.225		0	0	0	0
24.49	39	3	2	0	0	1	0	0	2	2	10	235	1	50	49	0	18.86	2985	0	0	32	30	580	254.34								0	0	0	0
21.72	36.6	2	2	0	0	1	0	0	3	2	9	200	2	60	49	0	18.95	2890	1	0	33	32	650	200.96								0	0	0	0
22.04		2	1	0	0	0	0	0	1	1	9	400	1	60	48	0	20.08	2710		0	39	37	540	314	95	320	67	98	92	299.25		0	0	0	0
24.9066	38	3	2	0	0	1	0	0	3	3	10	255	1	50	51	1	22.68	4235	0	0	32	37	800	314							14	0	0	0	0
27.78	37.4	2	1	0	0	1	0	0	3	2	10	200	2	60	49	0	27.34	3550	0	0	37	43	620	200.96	94	325	71	103	111	337.05	30	0	0	0	0
25.88	40	2	1	0	0	0	1	0	5	2	10	320	1	60	50	0	21.71	3100	0	0	37	39	625	176.625	93	318	75	107	103	330.75	14.3	0	0	0	0
25.47	38	3	1	0	0	1	0	0	2	2	10	290	1	60	49	0	20.7	3195	0	0	36	33	620	314	96	323	67	110	110	346.5		0	0	0	0
28.1		2	1	0	0	1	0	0	3	2	10	330	1	60	51	1	31.14	4140		0	38	38	785	316.617	95	329	70	113	107	346.5	4.5	0	0	0	0
22.49	37	2	2	0	0	1	0	1	2	2	10	260	1	60	50	0	23.92	3085	0	0	39	41	520	176.625							9	0	0	0	0
26.73	38	0	0	0	0	0	0	0	2	2	10	715	1	60	52	0		3700	0	0	33		890	379.94								0	0	0	0
29.98	38.6	2	1	0	0	1	0	0	3	2	9	200	2	50	51	0	21.83	3385	0	0	31	31	500	254.34							16	0	0	0	0
23.66	39.2	0	0	0	0	0	0	0	3	2	10	200	2	60	48	0		3260	0	0	33				94	322	69	98	101	313.425		0	0	0	0
25.01	37	2	1	0	0	0	0	0	2	2	10	300	2	60	50	0	18.04	3015	0	0	28	27	625	176.625								0	0	0	0
25.1894	40	3	2	0	0	0	0	0	2	2	10	315	1	60	53	1	19.42	4170	0	0	32	34	665	283.385	97	317	71	110	109	344.925	10.5	0	0	0	0
19.37	39.1	1	1	0	0	1	0	0	4	1	10	300	2	60	50	0	18.34	3505	0	0	33	33	680	314	93	327	74	111	105	340.2	11	0	0	0	0
21.39	38.1	2	1	0	0	0	0	0	2	2	10	200	2	60	50	0	21.11	3635	0	0	31	33	890	314								0	0	0	0
19.59	38.3	2	1	0	0	0	0	0	4	2	9	200	2	50	50	0	24.02	3450	0	0	34	34	780	314							12.7	0	0	0	0
30.86	38.5	0	0	0	0	0	0	0	2	2	10	200	2	60	49	0		3530	0	0	36		620	226.865	92	342	70	115	104	344.925		0	0	0	0
23.67	37.6	2	1	1	0	0	1	0	1	1	10	250	2	60	49	0	23.53	3005	0	0	31	30	570	200.96	91	301	66	100	94	305.55	13.8	0	0	0	0
21.8	39	3	2	0	0	1	0	0	1	1	10	200	2	60	50	0	23.83	3255	0	0	30	35	590	200.96	90	323	73	105	104	329.175	16	0	0	0	0
24.62	38.6	0	0	0	0	0	0	0	2	2	10	200	2	60	50	0		3440	0	0	31		680	254.34	95	329	68	105	102	326.025		0	0	0	0
26.86	39	3	2	0	0	1	0	0	2	2	10	200	2	50	49	0	21.08	3095	0	0	33	32	650	200.96							7.7	0	0	0	0
21.97	39	1	0	0	0	1	0	0	5	1	10	260	1	60	51	0	21.34	3585	0	0	28	27	620	176.625							14	0	0	0	0
32.65	38.1	0	0	0	0	0	1	0	2	2	10	200	2	50	48	0		2810	0	0	30		610	200.96	90	309	69	95	99	305.55		0	0	0	0
22.14	38.6	2	0	0	0	0	0	0	4	2	10	200	2	50	48	0	21.6	3065	0	0	34	43	445	200.96							10	0	0	0	0
21.78	38	3	1	0	0	1	0	0	4	2	10	355	1	60	50	0	21.08	3395	0	0	38	37	650	200.96	93	322	68	95	99	305.55		0	0	0	0
22.84	39	3	2	0	0	1	0	0	2	2	10	280	1	60	51	0	19.47	3765	0	0	34	37	700	176.625	93	314	71	106	118	352.8		0	0	0	0
21.11	38.3	2	2	0	0	1	0	0	3	2	10	250	2	60	50	0	20.31	3140	0	0	39	44	620	200.96	92	322	70	105	106	332.325	17	0	0	0	0
23.29	39	0	0	0	0	0	0	0	3	2	10	255	1	60	49	0		2835	0	0	31		505	200.96								0	0	0	0
23.08	40	2	2	0	0	1	0	0	5	2	10	320	1	60	51	0	23.83	3885	0	0	33	36	610	226.865	97	333	69	106	113	344.925	10.8	0	0	0	0
26.3	38	2	1	0	0	1	1	0	3	3	10	340	1	70	50	0	21.43	3340	0	0	36	37	580	200.96	98	330	66	92	102	305.55		0	0	0	0
23.67	38.6	2	2	0	0	1	0	0	4	2	10	300	2	60	50	0	21.51	3090	0	0	29	32	625	200.96								0	0	0	0
23.78	40	2	2	0	0	0	0	0	3	2	10	480	1	60	50	0	22.31	3655	0	0	32	34	545	78.5	98	317	71	108	99	326.025	21.6	0	0	0	0
21.79	40	2	0	0	0	1	0	0	1	1	10	200	2	60	50	0	23.53	3645	0	0	30		645	200.96	102	347	73	106	107	335.475	13.3	0	0	0	0
25.39		2	1	1	0	1	1	0	1	1	10	365	1	60	50	0	24.2	3010		1	35	36	420	314							6	0	0	0	0
28.4	39	0	0	0	0	0	0	0	2	2	10	240	1	60	50	0		3030	0	0	31		630	314	94	311	69	100	108	327.6		0	0	0	0
24.76	39	2	1	0	0	1	0	0	4	2	10	295	1	50	49	0		2925	0	0	34	37	595	254.34								0	0	0	0
22.49	39	2	1	0	0	1	0	0	4	2	10	255	1	60	50	0	17.93	3095	0	0	29	30	620	200.96								0	0	0	0
22.22	41	3	1	0	0	0	0	0	2	2	10	365	1	50	50	0	23.83	3585	0	0	32	33	630	314	96	331	68	104	103	326.025	17.5	0	0	0	0
22.49	37.2	2	1	1	0	1	1	0	2	1	8	400	2	50	48	0	18.59	2770	0	0	33	35	570	176.625	82	305	65	93	91	289.8		0	0	0	0
29.22	38	2	1	0	0	1	0	0	2	2	10	305	1	60	49	0	21.11	3370	0	0	35	34	620	226.865	95	325	68	93	101	305.55		0	0	0	0
22.4	40	2	1	0	0	0	0	0	2	2	10	295	1	60	51	0	24.49	3605	0	0	30	33	560	200.96	95	325	68	107	99	324.45		0	0	0	0
24.77	38.5	2	0	0	0	0	0	0	2	2	10	200	2	60	51	0	19.38	3955	0	0	28		760	283.385							19.8	0	0	0	0
23.39	37	3	1	0	0	1	0	0	2	2	10	270	1	60	49	0	24.77	3510	0	0	32	37	630	200.96							16	0	0	0	0
26.94	38	2	1	0	0	1	1	0	7	2	10	200	2	60	50	0	20.7	3420	0	0	33	32	600	254.34	91	318	68	100	105	322.875	11	0	0	0	0
27.47	40.4	1	0	0	0	0	0	0	1	1	10	200	2	60	51	0		3910	0	0	26		725	379.94	93	320	74	116	110	355.95		0	0	0	0
23.67	40	3	1	1	0	0	0	0	2	2	10	375	1	60	50	0	18.44	3610	0	0	30	32	610	132.665								0	0	0	0
23.18	39	2	1	0	0	1	0	0	2	2	10	300	1	50	48	0	19.57	2950	0	0	31	32	625	254.34								0	0	0	0
25.25	40.2	2	1	0	0	1	0	0	3	2	10	200	2	60	50	0	30.86	3650	0	0	40	36	540	283.385	96	332	71	111	110	348.075	11.5	0	0	0	0
25.71	38.5	3	1	0	0	0	0	0	3	2	10	200	2	60	49	0	20.03	2660	0	0	34	33	560	254.34							12	0	0	0	1
29.38	37	2	1	0	0	1	0	0	2	2	10	410	1	60	47	0	19.98	2895	0	0	33	33	585	176.625	90	321	66	103	105	327.6	15.9	0	0	0	0
21.0787	40	2	1	0	0	1	0	0	2	2	10	350	1	50	52	1	17.72	4035	0	0	32	31	720	254.34								0	0	0	0
29.41	38	3	2	0	0	0	0	0	2	2	10	445	1	60	50	0	24.02	3305	0	0	35	37	565	254.34	99	335	65	97	93	299.25		0	0	0	0
21.13	39	2	0	0	0	0	0	0	4	2	10	255	1	60	50	0	22.67	3625	0	0	33	33	660	226.865								0	0	0	0
27.3	39.4	3	2	0	0	0	0	0	1	1	10	200	2	50	49	0	20.7	2880	0	0	28	29	470	176.625	92	320	70	112	99	332.325	19	0	0	0	0
24.06	38.6	3	2	0	0	1	1	0	6	2	10	200	2	60	50	0	22.19	3565	0	0	37	37	600	254.34	92	324	69	93	100	303.975		0	0	0	0
23.15	38.2	3	1	0	0	1	0	0	3	2	10	200	2	60	49	0	19.29	2895	0	0	31	33	0.62	153.86								0	0	0	0
26.12	39	2	1	0	0	1	1	0	3	2	10	235	1	60	50	0	23.51	3250	0	0	34	34	580	314								0	0	0	0
21.3	39	0	0	0	0	0	0	0	3	2	10	330	1	60	50	0		3455	0	0	30		520	283.385								0	0	0	0
20.96	40	2	1	0	0	1	0	0	2	2	10	70	1	60	50	0	19.56	2950	0	0	31	28	575	176.625	93	320	69	101	91	302.4		0	0	0	0
22.46	38	3	1	0	0	1	0	0	1	1	10	425	1	60	50	0	19.83	3225	0	0	29	29	555	254.34							13.6	0	0	0	0
25.25	40	2	1	0	0	1	1	0	2	2	10	350	1	60	50	0	23.23	3355	0	0	34	34	650	379.94							6	0	0	0	0
27.76	39	0	0	0	0	0	0	0	3	2	10	400	1	50	50	0		3495	0	0	29		650	254.34								0	0	0	0
24.5834	38.1	2	1	0	0	1	0	0	3	2	10	200	2	65	51	1	20.08	4005	0	0	29	30	830	314							14	0	0	0	0
22.49		2	1	0	0	1	1	0	2	2	10	235	1	50	49	0	20.7	2835		0	34	38	560	254.34								0	0	0	0
27.17	39.1	0	0	0	0	0	0	0	3	1	10	200	2	60	50	0		3490	0	0	36		620	254.34	91	313	67	98	99	310.275		0	0	0	0
30.59	40	2	2	0	0	0	0	0	2	2	10	390	1	60	50	0	18.51	3690	0	0	31	35	915	314	98	339	72	110	100	330.75		0	0	0	0
21.63	39	3	2	0	0	1	0	0	3	2	10	100	1	60	48	0	18.2	2820	0	0	33	37	530	226.865							10.7	0	0	0	0
21.63	37	3	2	0	0	0	1	0	4	2	10	185	1	60	49	0	16.02	2835	0	0	32	30	595	113.04	97	329	68	103	97	315		0	0	0	0
24.84	38	3	2	0	0	1	0	0	3	2	10	275	1	60	50	0	20.08	3205	0	0	34	35	620	200.96								0	0	0	0
20.52	37	1	0	0	0	1	0	0	2	2	10	155	1	50	49	0	18.43	2505	0	0	22		490	200.96								0	0	0	0
24.22	39	2	1	0	0	1	1	0	3	2	10	430	1	60	51	0	27.24	3490	0	0	34	35	620	200.96	98	339	69	114	108	349.65	6.5	0	0	0	0
17.24	37.6	0	0	0	0	0	1	0	5	3	10	200	2	60	50	0		3390	0	0	39		615	176.625								0	0	0	0
19.03	39	0	0	0	0	0	0	0	3	2	7	400	2	60	51	0		3770	0	0	28		590	176.625								0	0	0	0
25.5025	39.2	2	1	0	0	1	0	0	2	2	10	200	2	65	51	1	29.1	4120	0	0	28	29	970	314	97	333	74	119	109	359.1	20.5	0	0	0	0
21.26	38.4	0	0	0	0	0	0	0	4	2	10	200	2	60	60	0		3305	0	0	36		615	176.625								0	0	0	0
23.37		2	2	0	0	1	0	0	2	2	10	250	1	50	49	0	20.08	3230		0	31	34	590	153.86	97	324	68	104	99	319.725	20.7	0	0	0	0
20.98	38.3	2	1	0	0	1	0	0	2	2	10	300	2	60	49	0	22.18	3630	0	0	37	39	570	200.96	91	319	70	104	101	322.875	18.5	0	0	0	0
22.89	38.3	0	0	0	0	0	0	0	1	1	10	200	2	60	50	0		3215	0	0	36		650	314	92	315	68	97	103	315		0	0	0	0
27.78	38	2	1	0	0	0	0	0	3	2	10	140	1	60	50	0	19.03	3205	0	0	28	29	700	314	95	316	70	96	97	303.975	13.4	0	0	0	0
24.69	40	2	1	0	0	0	0	0	4	2	9	260	1	60	50	0	21.48	3735	0	0	33	39	590	254.34								0	0	0	0
18.94	38.5	0	0	0	0	0	0	0	2	2	10	200	2	75	50	0		3650	0	0	32		780	314	95	330	72	109	106	338.625		0	0	0	0
27.55	31	2	2	0	0	0	1	0	2	2	10	200	2	50	40	0	19.63	1580	1	0	33	33	420	153.86	76	267	53	71	79	236.25		0	0	0	0
21.7251	38.1	3	0	0	0	1	0	0	2	2	10	200	2	60	52	1	22.15	4120	0	0	32		780	346.185	95	324	70	113	101	337.05		0	0	0	0
19.84	38.1	1	0	0	0	1	0	0	2	2	10	200	2	50	51	0	29.72	3590	0	0	31	31	655	200.96								0	0	0	0
18.66	40	3	0	0	0	1	0	0	2	2	10	280	1	60	51	0	19.4	3915	0	0	33	35	650	314	97	329	73	109	105	337.05	16	0	0	0	0
31.02	39	0	0	0	0	0	0	0	2	2	10	200	1	60	50	0		3330	0	0	33		515	200.96	98	323	70	109	100	329.175		0	0	0	0
24.91	39	2	1	0	0	1	0	0	4	2	10	170	1	60	50	0	20.2	3555	0	0	27	26	620	314								0	0	0	0
22.79	39	1	1	0	0	1	0	0	2	1	10	180	1	60	50	0	18.83	3065	0	0	29	31	550	176.625	92	303	69	110	106	340.2	15.4	0	0	0	0
30.19	38	0	0	0	0	0	0	0	4	2	10	335	1	50	50	0		3555	0	0	32		620	226.865								0	0	0	0
24.77	38.2	3	1	0	0	1	1	0	3	1	10	200	2	60	50	0	21.56	2730	0	0	39	45	528	200.96	90	323	68	93	102	307.125	2	0	0	0	0
25.8	38.5	2	1	0	0	1	0	0	3	2	10	200	2	50	50	0	22.95	3265	0	0	34	37	670	200.96							13.5	0	0	0	0
28.25	38.4	2	1	0	0	0	1	1	2	2	10	200	2	60	49	0	17.48	2860	0	0	31	35	500	176.625	90	307	66	107	100	326.025	8.5	0	0	0	0
27.77	38	2	1	1	0	1	1	0	4	2	10	400	2	60	49	0	23.59	3175	0	0	38	46	605	226.865	97	326	67	105	102	326.025		0	0	0	0
25.83	35	2	1	0	0	1	1	0	3	2	10	230	1	60	48	0	25.59	3085	1	0	35	40	560	176.625								0	0	0	0
27.1	36.3	2	1	0	0	1	1	0	2	2	10	200	2	60	49	0	18.75	3160	1	0	32	32	720	314								0	0	0	0
27.04	38	3	1	0	0	1	0	0	2	2	10	250	1	60	50	0	24.84	3425	0	0	36	38	590	176.625							11	0	0	0	0
25.95	38.1	2	1	0	0	1	0	0	4	2	10	200	2	50	49	0	17.97	2795	0	1	37	37	580	200.96							11	0	0	0	0
25.54	39.4	2	1	0	0	1	0	0	3	2	10	200	2	60	50	0	18.8	3110	0	0	34	34	650	200.96							9.5	0	0	0	0
17	39	2	1	0	0	1	1	0	3	2	10	160	1	60	49	0	15.06	2680	0	0	25	33	650	314							14	0	0	0	1
22.31	38.6	3	2	0	0	1	1	0	3	2	10	200	2	50	50	0	20.2	2770	0	0	34	34	415	176.625	99	338	69	98	95	303.975	2	0	0	0	0
23.18	40	0	0	0	0	0	0	0	3	2	10	350	1	60	50	0		3535	0	0	32		710	314	97	333	68	107	105	333.9		0	0	0	0
20.76	39	2	1	1	0	1	0	0	3	1	10	460	3	60	50	0	20.24	3065	0	0	32	36	530	153.86	88	310	68	104	103	326.025	8	0	0	0	0
27.68	39.6	2	1	0	0	1	0	0	3	2	10	200	2	60	51	0	18.03	3850	0	0	31	30	650	314							16.9	0	0	0	0
23.2	38.5	2	1	0	0	1	0	0	2	2	10	200	2	60	50	0	14.82	3530	0	0	28	27	740	226.865	102	341	69	105	106	332.325	11	0	0	0	0
23.66	40	2	1	0	0	1	0	0	2	2	10	350	1	50	51	0	17.63	3625	0	0	31	31	620	176.625	95	320	73	104	104	327.6	16.5	0	0	0	0
27.78	40	1	1	0	0	1	0	0	2	1	8	200	2	55	50	0	18.63	3010	0	0	27	28	610	254.34							17.5	0	0	0	0
25.35	39	2	1	0	0	0	0	0	2	1	10	300	3	60	50	0	21.38	3765	0	0	33	38	710	254.34	98	335	70	105	110	338.625	8.5	0	0	0	0
24.9773	39	3	1	0	0	1	0	0	3	2	10	355	1	55	53	1	20.8	4070	0	0	34	35	585	254.34								0	0	0	0
17.36		1	1	0	0	1	1	0	5	2	10	350	1	60	49	0	20.17	2850		0	37	42	290	254.34	91	300	70	95	93	296.1	13.1	0	0	0	0
21.55	37.1	1	0	0	0	1	1	0	2	1	10	200	2	50	49	0	23.01	2825	0	1	41	33	650	200.96	95	325	69	96	100	308.7	7.5	1	0	0	0
17.99	39	1	1	0	0	1	0	0	3	2	10	420	1	60	49	0	20.96	3325	0	0	25	28	560	200.96							16	0	0	0	0
23.8562	39	3	1	0	0	1	1	0	3	2	10	335	1	60	52	1	26.03	4085	0	0	31	31	520	283.385							11	0	0	0	0
22.86	38.6	2	1	0	0	1	0	0	2	2	10	250	2	50	49	0	23.23	3215	0	0	30	31	650	200.96	93	323	65	103	99	318.15	11	0	0	0	0
22.89	38	2	2	0	0	1	0	0	2	1	10	305	1	60	50	0	20.45	3300	0	0	33	32	620	226.865							14.5	0	0	0	0
23.66	38.4	2	1	0	0	1	0	0	1	1	10	400	2	60	50	0	21.45	2770	0	0	38	37	565	200.96	90	305	67	88	98	292.95	9	0	0	0	0
22.34	39	2	1	0	0	0	0	0	2	1	10	355	1	60	51	0	22.15	3250	0	0	31	32	680	314								0	0	0	0
22.86	40	3	2	0	0	1	0	0	2	2	10	190	1	50	52	0	20.45	3990	0	0	31	34	630	254.34							12	0	0	0	0
16.7357	40	2	1	0	0	1	0	0	2	2	10	250	1	50	50	1	22.32	4075	0	0	32	33	625	226.865	101	339	74	110	113	351.225		0	0	0	0
22.49	38.5	3	1	0	0	1	0	0	2	1	8	200	2	80	50	0	22.59	3155	0	0	32	31	660	314	95	330	70	100	102	318.15	13.5	0	0	0	0
29.39	39	2	1	0	0	1	0	0	2	2	10	260	1	60	50	0	19.29	3720	0	0	28	32	590	254.34								0	0	0	0
29.24	38.6	2	1	0	0	1	0	0	3	2	10	250	2	60	49	0	19.72	2990	0	0	33	35	600	254.34	91	329	69	107	103	330.75	10	0	0	0	0
35.71	38	0	0	0	0	0	0	0	4	2	10	245	1	820	50	0		3490	0	0	34		620	200.96								0	0	0	0
29.05	39	2	2	0	0	0	0	0	2	2	10	230	1	60	50	0	20.76	3130	0	0	29	29	650	254.34								0	0	0	0
21.3	40	2	0	0	0	1	1	0	1	1	10	420	1	60	48	0	21.23	2855	0	0	27		465	254.34	91	316	71	98	100	311.85	12.5	0	0	0	0
22.95	39	2	1	0	0	1	0	0	2	2	10	230	1	60	50	0	20.44	3445	0	0	33	34	560	254.34	98	334	69	102	104	324.45	12.6	0	0	0	0
23.51	38	2	1	0	0	0	0	0	3	1	10	425	1	50	50	0	22.83	3700	0	0	31	30	690	314	96	321	69	105	100	322.875		0	0	0	0
24.11	39	0	0	0	0	0	1	0	3	2	10	425	1	60	50	0		3450	0	0	33		620	200.96	97	338	68	111	107	343.35		0	0	0	0
25.99	40	2	1	0	0	1	1	0	2	2	10	220	1	45	50	0	23.34	3595	0	0	31	32	570	254.34							11.4	0	0	0	0
22.99	39	0	0	0	0	0	0	0	2	2	10	250	1	60	49	0		2910	0	0	28		580	153.86	89	315	64	97	104	316.575		0	0	0	0
21.45	38	2	1	0	0	1	0	0	3	2	10	255	1	60	50	0	20.83	3285	0	0	35	36	650	200.96							10	0	0	0	0
22.32	38.5	3	2	0	0	0	0	0	2	1	10	460	2	60	47	0	19.63	2670	0	0	33	30	485	226.865	89	299	68	96	88	289.8		0	0	0	1
20.05	40	2	1	0	0	1	0	0	3	2	10	350	1	60	49	0	20.28	2565	0	0	29	39	655	254.34	87	300	71	94	92	292.95		0	0	0	1
26.2499		2	1	0	0	1	0	0	2	2	10	335	1	60	50	1	19.72	4090		0	32	31	620	200.96								0	0	0	0
25.66	39	2	1	0	0	1	0	0	2	1	8	300	2	50	49	0	20.7	3400	0	0	35	33	650	254.34								0	0	0	0
25.71	37	2	1	0	0	1	0	0	2	2	10	200	2	50	50	0	19.95	2710	0	0	32	33	500	254.34								0	0	0	0
24.62	35.5	1	0	0	0	1	0	0	5	3	10	200	2	55	47	0	23.88	2550	1	1	27	30	790	490.625	94	322	68	99	101	315	12	1	0	0	0
23.65	38	2	1	1	0	0	0	0	3	2	10	150	1	70	51	0	26.51	3525	0	0	34	36	675	254.34	93	322	69	105	102	326.025		0	0	0	0
23.7754	39	2	1	1	0	0	0	0	1	1	10	295	1	50	52	1	19.72	4000	0	0	33	31	700	200.96								0	0	0	0
26.83	37	2	1	0	0	1	0	0	3	2	10	365	1	60	50	0	18.07	3140	0	0	38	50	585	254.34							9	0	0	0	0
24.15	40	2	1	0	0	1	0	0	3	2	10	150	1	40	50	0	18.93	3260	0	0	29	33	450	132.665	101	336	72	108	102	330.75		0	0	0	0
22.49	39.1	1	0	0	0	1	0	0	3	1	10	300	2	70	51	0	22.04	3885	0	0	27	27	870	314							20.5	0	0	0	0
25.25	40	2	1	0	0	1	0	0	2	2	10	220	1	65	51	0	21.51	3710	0	0	31	32	840	314							11	0	0	0	0
23.39	40	2	1	0	0	1	0	0	2	2	10	200	1	60	50	0	20.07	3280	0	0	32	31	590	379.94	94	314	68	101	95	308.7		0	0	0	0
21.63	38.3	0	0	0	0	0	0	0	2	1	10	200	2	60	50	0		3055	0	0	35		580	200.96	92	316	66	97	95	302.4		0	0	0	0
18.94	38.5	1	1	0	0	1	0	0	4	2	10	200	2	60	50	0	18.93	3500	0	0	31	32	650	176.625							19.1	0	0	0	0
23.67	38.5	2	1	0	0	1	0	0	6	2	9	200	2	60	50	0	22.48	3360	0	0	41	39	680	254.34							18	0	0	0	0
24.49	39	0	0	0	0	0	0	0	6	2	10	320	1	60	50	0		3650	0	0	36		580	283.385	94	325	76	115	97	333.9		0	0	0	0
25.25	40	2	1	0	0	1	0	0	3	2	10	320	1	60	50	0	31.24	3355	0	0	34	34	650	314	98	331	73	112	101	335.475		0	0	0	0
26.83	40	3	2	0	0	1	0	0	2	2	10	215	1	50	50	0	24.09	3150	0	0	31	33	400	254.34	95	304	69	103	99	318.15	10.4	0	0	0	0
19.03	40	2	0	0	0	1	0	0	2	2	10	330	1	60	51	0	21.08	3445	0	0	29		520	283.385							12.8	0	0	0	0
20.76	37	3	2	0	0	1	0	0	2	2	10	250	1	50	50	0	19.03	3805	0	0	31	34	640	226.865	93	328	67	111	104	338.625		0	0	0	0
24.91	39	2	2	1	0	0	1	0	4	1	10	255	1	60	49	0	19.57	2940	0	0	32	31	530	132.665	101	332	69	123	99	349.65	14.6	0	0	0	0
25.06	38.5	3	2	0	0	1	0	0	2	2	10	200	2	60	50	0	18.75	3050	0	0	33	35	725	254.34	94	329	69	103	99	318.15	12	0	0	0	0
34.2	38	3	2	0	0	1	0	0	2	2	10	270	1	60	49	0	21.26	3345	0	0	34	35	550	254.34	96	323	68	98	105	319.725		0	0	0	0
25.25	39	3	2	0	0	1	0	0	2	2	10	210	1	60	51	0	26.06	3520	0	0	33	36	650	314								0	0	0	0
30.07	41	2	1	0	0	1	0	0	2	2	10	230	1	60	50	0	21.48	3665	0	0	32	35	590	254.34	101	346	71	105	107	333.9	12.4	0	0	0	0
19.37	37	3	2	0	0	1	0	0	2	2	10	360	1	60	47	0	21.48	3030	0	0	30	31	630	314								0	0	0	0
18.94	39	2	1	0	0	1	0	0	3	2	10	220	1	60	50	0	22.31	3245	0	0	34	33	530	176.625								0	0	0	0
22.53	39	2	1	0	0	1	0	0	2	2	10	265	1	60	51	0	19.53	3875	0	0	28	29	635	176.625								0	0	0	0
21.26	39	3	2	0	0	1	0	0	3	2	10	260	1	70	49	0	20.28	2930	0	0	38	41	555	200.96								0	0	0	0
23.66	38.6	2	1	0	0	1	1	0	2	1	7	200	2	60	50	0	21.1	3000	0	0	34	35	610	379.94								0	0	0	0
22.21	39	2	1	1	0	0	1	0	2	1	10	200	2	60	49	0	21.61	2860	0	0	32	35	455	132.665								0	0	0	0
20.05	38.5	2	1	0	0	1	0	0	3	2	10	300	2		50	0	20.31	3670	0	0	31	32	900	200.96							18	0	0	0	0
29.39	37.5	2	1	0	0	1	0	0	4	3	10	200	2	60	49	0	25.04	3550	0	0	30	31	670	176.625								0	0	0	0
29.41	38	2	1	1	0	0	0	0	3	2	10	200	2	50	49	0	19.49	2960	0	0	36	45	520	254.34	92	314	64	95	103	311.85	5	0	0	0	0
27.78	39	3	1	0	0	1	1	0	2	2	10	200	2	50	50	0	22.21	3850	0	0	31	31	670	314	94	320	73	109	107	340.2	11	0	0	0	0
25.5025	40	2	1	0	0	1	0	0	2	2	10	315	1	60	51	1	22.14	4150	0	0	31	30	670	254.34								0	0	0	0
24.86	39.3	2	1	1	0	1	1	0	2	1	10	200	2	50	49	0	19.23	3325	0	0	34	37	600	226.865	100	337	72	106	102	327.6	17	0	0	0	0
27.76		3	2	0	0	1	1	0	3	2	10	255	1	60	50	0	22.03	3480		0	35	34	685	314								0	0	0	0
19.03	39	3	2	0	0	1	0	0	5	2	10	200	2	60	50	0	17.88	3075	0	0	35	35	690	254.34							10.5	0	0	0	0
24.49	39	2	1	0	0	1	0	0	3	2	10	200	2	60	50	0	19.49	3490	0	0	25	30	540	254.34							18.8	0	0	0	0
24.31	38	2	1	0	0	1	0	0	3	2	10	360	1	60	51	0	21.45	3810	0	0	34	36	695	346.185								0	0	0	0
22.86	39	3	2	0	0	1	0	0	2	2	10	435	1	55	50	0	20.2	3390	0	0	32	36	450	200.96							13.3	0	0	0	0
25.5025	40	2	1	0	0	0	0	0	2	2	10	130	1	60	51	1	22.23	4055	0	0	32	32	620	314	100	348	74	108	106	337.05		0	0	0	0
21.47	37.4	3	1	0	0	1	0	0	2	2	10	500	2	60	49	0	20.58	2965	0	0	34	35	650	254.34	84	318	65	107	91	311.85	14	0	0	0	0
24.68	37.3	3	2	0	0	1	0	0	2	2	10	200	2	60	50	0	20.45	3290	0	0	31	30	650	200.96								0	0	0	0
25.74	39	2	1	0	0	1	0	0	2	2	10	200	2	60	50	0	19.72	2960	0	0	28	28	560	200.96	95	322	69	101	87	296.1	9	0	0	0	0
28.37	39	2	1	0	0	1	0	0	2	2	10	330	1	60	50	0	19.95	3220	0	0	32	36	520	283.385							12.9	0	0	0	0
21.22	37.3	2	1	0	0	1	1	0	2	2	10	200	2	60	50	0	22.1	3510	0	0	32	32	600	254.34	98	338	70	111	102	335.475	12	0	0	0	0
25.01	38	2	1	0	0	1	0	0	3	2	10	450	1	75	50	0	21.83	3445	0	0	31	30	560	200.96	91	323	67	106	103	329.175	17.8	0	0	0	0
30.86	40	2	1	0	0	1	0	0	3	2	10	255	1	60	50	0	19.2	3435	0	0	29	30	630	176.625	94	326	71	100	104	321.3	16.5	0	0	0	0
25.95	37.2	2	1	0	0	1	0	0	3	2	10	200	2	60	50	0	22.1	3480	0	0	33	32	650	314								0	0	0	0
21.97	39	0	0	0	0	0	1	0	2	2	10	260	1	75	52	0		3895	0	0	24		680	314								0	0	0	0
24.69		3	2	0	0	1	0	0	2	2	10	260	1	60	49	0	22.74	3125		0	35	32	500	169.56	90	297	68	101	100	316.575		0	0	0	0
23.67	40	2	1	0	0	1	0	0	4	2	10	265	1	60	52	0	19.95	3955	0	0	36	38	750	314							7	0	0	0	0
18.59	39	2	1	1	0	1	0	0	1	1	10	200	2	50	49	0	19.71	2910	0	0	34	37	660	176.625	92	315	72	92	99	300.825	14	0	0	0	0
26.12	40	3	2	1	0	1	0	0	1	1	10	200	2	50	46	0	21.78	2520	0	0	39	39	565	230	91	319	67	101	98	313.425		0	0	0	1
23.66	40.3	0	0	0	0	0	0	0	3	1	10	250	2	60	50	0		3300	0	0	32		610	314	98	338	71	103	107	330.75		0	0	0	0
25.25	38.6	2	1	0	0	1	0	0	2	2	10	200	2	60	50	0	23.44	3430	0	0	23	28	660	254.34	93	325	73	110	106	340.2	20.9	0	0	0	0
23.12	39	2	1	0	0	1	0	0	3	2	10	325	1	50	50	0	19.4	3720	0	0	28	37	720	379.94								0	0	0	0
20.68	38	3	2	0	0	0	0	0	2	2	10	165	1	60	51	0	15.03	3810	0	0	30	34	550	132.665								0	0	0	0
20.76	38	2	1	0	0	0	1	0	3	2	10	310	1	60	50	0	20.43	3655	0	0	29	30	580	226.865	98	339	69	112	108	346.5		0	0	0	0
22.64	38	2	1	0	0	1	0	0	2	2	10	260	1	65	50	0	24.31	3195	0	0	33	38	550	254.34							16.6	0	0	0	0
19.38	39	2	2	0	0	1	1	0	5	2	10	320	1	60	50	0	22.66	3690	0	0	34	36	650	314	92	311	65	111	110	348.075		0	0	0	0
25.35	39	3	2	0	0	1	0	0	2	2	10	120	1	60	51	0	19.05	3690	0	0	30	28	650	314								0	0	0	0
22.99	37	3	2	0	0	1	0	0	2	2	10	340	1	60	48	0	19.11	2820	0	0	33	31	550	254.34								0	0	0	0
23.03	38	2	1	0	0	1	0	0	2	2	10	335	1	50	50	0	21.76	2960	0	0	37	40	560	314								0	0	0	0
26.58	39	0	0	0	0	0	0	0	2	2	10	280	1	60	50	0		3180	0	0	31		560	200.96	91	316	72	98	100	311.85		0	0	0	0
22.84	38.4	2	1	1	0	1	0	0	1	1	10	200	2	60	50	0	23.83	3315	0	0	37	41	615	226.865	98	339	70	106	105	332.325	17	0	0	0	0
26.5226	39.2	2	1	1	0	1	0	0	2	1	10	200	2	60	51	1	23.81	4505	0	0	27	31	795	226.865							19	0	0	0	0
18.62	39.2	2	1	1	0	1	0	0	2	1	10	200	2	60	51	1	23.81	4505	0	0	27	31	795	226.865							19	0	0	0	0
25.35	40	2	1	0	0	0	0	0	2	2	10	330	1	60	50	0	18.14	3315	0	0	36	30	520	283.385								0	0	0	0
20.96		0	0	0	0	0	0	0	4	2	10	260	1	60	50	0		3290		0	39		650	314	93	326	72	106	101	326.025		0	0	0	0
24.7046	39.3	3	0	0	0	1	0	0	3	2	7	200	2	60	51	1	26.08	4090	0	0	36		835	200.96	99	341	74	108	103	332.325	9.6	0	0	0	0
29.05	36.6	3	2	0	0	1	0	0	3	2	10	200	2	50	46	0	20.69	2125	1	1	32	33	505	200.96	85	287	62	87	87	274.05		0	0	0	1
28.37	39	2	1	1	0	1	0	0	3	2	10	225	1	60	49	0	20.2	3300	0	0	31	31	525	176.625	91	321	71	108	95	319.725	15	0	0	0	0
27.04	39.2	3	2	0	0	1	1	0	1	1	10	200	2	50	50	0	22.72	3200	0	0	28	27	600	176.625							7	0	0	0	0
26.83	40	2	1	0	0	1	0	0	2	2	10	225	1	60	50	0	22.1	3510	0	0	28	29	565	176.625								0	0	0	0
22.44	39	2	1	0	0	1	0	0	2	2	10	210	1	35	50	0	17.97	2930	0	0	28	29	590	200.96	90	313	69	97	89	292.95	13.5	0	0	0	0
23.15	37.6	2	1	1	0	0	1	0	5	1	6	200	2	60	49	0	26.67	2780	0	0	40	46	760	200.96							10	0	0	0	0
26.5226	39.2	2	2	0	0	1	1	0	1	1	10	200	2	60	51	1	33.12	4020	0	0	31	29	720	314	99	336	74	117	112	360.675	5.6	0	0	0	0
20.52	39	0	0	0	0	0	0	0	5	1	10	410	1	60	50	0		3330	0	0	36		520	283.385								0	0	0	0
26.12	38.5	0	0	0	0	0	0	0	2	2	10	200	2	60	50	0		3180	0	0	33		600	200.96								0	0	0	0
25.01	39	2	1	0	0	1	0	0	2	2	10	420	1	50	50	0	24.17	3460	0	0	32	30	615	254.34								0	0	0	0
26.57	37	2	1	0	0	1	0	0	2	2	9	230	1	50	50	0	19.63	3785	0	0	27	31	680	254.34							18	0	0	0	0
25.47	40	3	1	0	0	1	0	0	2	2	10	200	2	60	50	0	23.44	3055	0	0	35	35	540	283.385								0	0	0	0
22.86	39	0	0	0	0	0	0	0	2	2	10	425	1	60	51	0		3225	0	0	37		625	254.34								0	0	0	0
24.86	38	2	1	0	0	0	0	0	2	1	10	255	1	60	50	0	17.47	2880	0	0	27	33	520	200.96							16	0	0	0	0
19.38	38.6	2	1	0	0	1	0	0	1	1	10	200	2	50	50	0	19.63	3480	0	0	33	36	680	226.865	99	337	71	89	112	316.575	12.5	0	0	0	0
24.49	39	2	1	0	0	1	1	0	2	2	10	210	1	60	50	0	22.66	3575	0	0	30	30	525	176.625	94	318	67	104	103	326.025	7.8	0	0	0	0
24.69	39	2	1	0	0	1	1	0	3	2	10	235	1	60	50	0	24.98	3665	0	0	31	32	580	254.34								0	0	0	0
23.88	39	0	0	0	0	0	0	0	2	2	10	160	1	60	50	0		3550	0	0	35		625	226.865								0	0	0	0
22.4	40	0	0	0	0	0	0	0	1	1	10	335	1	60	50	0		3590	0	0	27		625	254.34	95	326	67	101	101	318.15		0	0	0	0
24.69	40	0	0	0	0	0	0	0	1	1	10	330	1	50	50	0		3670	0	0	29		610	226.865	97	333	71	116	100	340.2		0	0	0	0
21.97	38.6	1	1	0	0	1	0	0	5	2	10	200	2	60	49	0	18.75	3145	0	0	30	31	600	490.625							12.9	0	0	0	0
18.17	39	2	1	0	0	1	0	0	2	2	10	200	2		50	0	21.78	3680	0	0	29	30	520	200.96	99	330	71	103	107	330.75	16	0	0	0	0
26.83	38.6	3	1	0	0	0	0	0	2	2	10	200	2	60	50	0	23.71	3475	0	0	30	31	660	254.34	92	304	69	110	100	330.75	13	0	0	0	0
24.62	38.6	2	2	0	0	0	1	0	4	2	10	200	2	50	50	0	20.55	3500	0	0	36	36	735	200.96							13	0	0	0	0
25.38	38.5	2	1	0	0	1	0	0	3	2	10	200	2	60	50	0	23.01	3060	0	0	33	32	670	254.34	93	311	70	115	100	338.625	18.5	0	0	0	0
28.41	35.1	2	1	0	0	0	0	0	1	1	10	200	2	50	44	0	19.92	2210	1	0	27	27	420	153.86	85	294	60	92	86	280.35		0	0	0	1
26.12	38	0	0	0	0	0	0	0	3	2	10	290	1	70	49	0		3365	0	0	29		540	176.625								0	0	0	0
20.76	39	2	2	0	0	1	0	0	2	2	10	200	1	65	50	0	19.05	3550	0	0	31	33	610	254.34								0	0	0	0
25.65	40.4	3	1	0	0	0	0	0	2	1	10	200	2	60	50	0	17.58	3285	0	0	32	43	735	254.34	94	328	75	101	108	329.175		0	0	0	0
25.65	40.4	3	1	0	0	0	0	0	2	1	10	200	2	60	50	0	17.58	3285	0	0	32	43	735	254.34	94	328	75	101	108	329.175		0	0	0	0
23.66	37.6	3	1	0	0	0	1	0	2	2	10	200	2	60	50	0	19.81	3255	0	0	30	31	630	254.34	90	319	67	106	101	326.025		0	0	0	0
25.25	37	3	2	0	0	1	0	0	2	2	10	300	1	60	50	0	20.07	3340	0	0	32	31	650	254.34								0	0	0	0
23.18	38	2	1	1	0	1	1	0	2	1	10	330	1	60	51	0	22.43	3140	0	0	34	35	490	176.625	88	313	68	104	105	329.175	7.7	0	0	0	0
24.31	38	3	0	0	0	1	0	0	2	2	10	420	1	60	50	0	19.87	3805	0	0	34	30	760	176.625	99	330	73	112	108	346.5	17.5	0	0	0	0
31.02	37	3	2	0	0	0	0	0	1	1	10	330	1	60	50	0	18.78	3285	0	0	33	35	590	176.625								0	0	0	0
28.9668	39.1	2	1	0	0	0	1	0	2	2	10	200	2	60	52	1	25.04	4060	0	0	28	30	720	314	99	338	72	121	110	363.825		0	0	0	0
22.22	40	2	1	0	0	1	0	0	3	2	10	160	1	65	51	0	18.76	3420	0	0	32	33	590	200.96							13	0	0	0	0
24.78	40	2	2	0	0	0	0	0	1	1	10	375	1	60	50	0	17.92	3345	0	0	34	33	425	314							14	0	0	0	0
22.49	39	2	1	0	0	0	0	0	3	2	10	200	2	35	51	0	24.84	3025	0	0	31	30	430	200.96	95	326	69	94	103	310.275		0	0	0	0
30.86		2	2	1	0	0	0	0	2	2	9	220	1	50	51	0	18.13	3955		0	36	40	610	254.34	100	327	71	114	112	355.95		0	0	0	0
25.38	38.6	2	1	1	0	1	0	0	3	1	10	200	2	50	50	0	18.52	3470	0	0	27	29	610	200.96								0	0	0	0
25.39	39	2	0	0	0	1	0	0	2	2	10	365	1	60	49	0	17.58	3215	0	0	24	25	605	176.625							13.9	0	0	0	0
20.9	38	3	2	1	0	0	0	0	2	2	10	235	1	55	51	0	20.2	3740	0	0	33	34	655	226.865								0	0	0	0
21.62	40	0	0	0	0	0	0	0	2	2	10	230	1	60	51	0		3860	0	0	31		620	314								0	0	0	0
22.86	37.2	2	1	0	0	0	0	0	2	2	10	200	2	50	48	0	24.97	2785	0	0	31	36	485	200.96	84	297	65	104	96	315		0	0	0	0
23.39	40	1	1	0	0	1	0	0	2	2	10	220	1	60	53	0	18.51	3855	0	0	28	36	530	176.625								0	0	0	0
32.65	39.3	2	1	1	0	0	0	0	2	1	10	200	2	60	50	0	19.91	3605	0	0	30	31	930	530.66							14	0	0	0	0
22.88	38	3	1	0	0	1	1	0	2	2	10	310	1	60	49	0	19.1	2880	0	0	33	33	520	283.385	90	300	67	98	86	289.8		0	0	0	0
24.49	41	1	0	0	0	1	0	0	1	1	10	350	1	50	48	0	16.9	3390	0	0	29		570	200.96							13	0	0	0	0
25.46	38.4	2	1	0	0	1	0	0	3	2	10	200	2	60	50	0	25.4	3430	0	0	29	29	640	314	94	330	65	105	92	310.275	12	0	0	0	0
34.946	40	2	1	0	0	0	0	0	3	2	10	365	1	60	52	1	24.61	4105	0	0	36	40	620	200.96	99	334	73	110	111	348.075	12.5	0	0	0	0
25	39	2	0	0	0	1	0	0	3	1	10	200	1	40	50	0	18.13	3715	0	0	25		630	254.34								0	0	0	0
20.45	39.2	2	1	0	0	1	0	0	2	2	10	200	2	60	50	0	24.97	3495	0	0	28	26	615	176.625								0	0	0	0
25.62	38.5	2	2	0	0	0	0	0	2	2	10	200	2	50	50	0	19.28	3525	0	0	34	33	650	314	92	326	73	99	96	307.125	13.5	0	0	0	0
28.91	39	0	0	0	0	0	0	0	2	2	10	140	1	60	51	0		3875	0	0	24		660	314								0	0	0	0
24.4824	39.3	2	2	0	0	0	0	0	2	2	10	200	2	60	51	1	22.17	4270	0	0	33	32	690	176.625							12.7	0	0	0	0
19.84	38.6	3	2	0	0	1	0	0	1	1	9	200	2	60	50	0	19.15	3620	0	0	31	32	620	226.865							17	0	0	0	0
26.51	39	2	1	0	0	1	0	0	2	2	10	340	1	60	50	0	16.22	3420	0	0	31	32	600	254.34								0	0	0	0
21.62	39.1	2	1	1	0	1	0	0	1	1	10	200	2	60	51	0	20.27	3715	0	0	32	34	650	200.96	96	327	72	100	106	324.45	12.5	0	0	0	0
26.7549	38.4	2	1	0	0	1	0	0	4	2	10	200	2	60	52	1	25.53	4180	0	0	31	32	720	314	99	331	73	118	105	351.225	12	0	0	0	0
24.69	39	3	2	0	0	1	0	0	3	2	10	255	1	60	51	0	23.42	3735	0	0	30	32	645	176.625								0	0	0	0
23.16	38.4	0	0	0	0	0	0	0	3	1	10	200	2	60	51	0		3135	0	0	36		565	176.625								0	0	0	0
26.32	37.6	2	0	0	0	1	1	0	4	3	10	200	2	60	50	0	22.94	3780	0	0	38		610	200.96							12	0	0	0	0
26.23	38.6	2	1	0	0	0	1	0	3	2	10	300	2	60	51	0	22.19	3465	0	0	40	43	615	176.625							11	0	0	0	0
26.12	38.5	0	0	0	0	0	0	0	1	1	10	200	2	60	50	0		3420	0	0	29		670	176.625	99	332	71	101	98	313.425		0	0	0	0
23.12	40	2	1	0	0	1	0	0	3	2	10	260	1	60	51	0	20.08	3380	0	0	34	32	560	176.625	96	328	72	104	105	329.175	16.8	0	0	0	0
26.12	39	2	1	0	0	1	0	0	4	2	10	960	1	60	51	0	23.88	3785	0	0	32	34	885	226.865								0	0	0	0
23.15	40	1	1	0	0	1	0	0	2	2	10	310	1	60	47	0	21.41	3435	0	0	30	37	520	283.385	95	316	66	114	114	359.1		0	0	0	0
25.4116	40.3	2	1	0	0	1	0	0	2	2	10	200	2	60	52	1	27.73	4200	0	0	36	33	720	200.96							9	0	0	0	0
26.06	40	2	1	0	0	0	0	0	2	2	10	435	1	60	50	0	16.97	3405	0	0	34	33	585	200.96	99	327	70	99	114	335.475		0	0	0	0
25.36	39.1	2	1	0	0	1	1	0	3	2	10	200	2	65	51	0	20.96	3960	0	0	30	32	670	314	100	336	73	109	113	349.65	26	0	0	0	0
21.47	38	2	2	0	0	1	1	0	3	2	10	250	1	60	50	0	24.61	3485	0	0	34	33	680	314								0	0	0	0
27.68	39.1	2	1	0	0	1	0	0	4	2	10	200	2	50	49	0	25	3025	0	0	33	33	650	226.865							21	0	0	0	0
27.74	37	3	1	0	0	1	0	0	3	2	10	300	1	50	50	0	23.81	3330	0	0	34	38	680	200								0	0	0	0
24.86	41	0	0	0	0	0	0	0	2	1	10	380	1	60	50	0		3595	0	0	36		720	226.865								0	0	0	0
22.64	39	2	1	0	0	1	0	0	2	2	10	240	1	60	49	0	17.15	2960	0	0	36	38	610	254.34								0	0	0	0
32.65	38.2	2	1	0	0	1	0	0	2	2	10	200	2	60	49	0	21.61	3120	0	0	32	35	650	200.96	95	327	68	98	106	321.3	12	0	0	0	0
24.15	38	2	1	1	0	0	0	0	1	1	10	360	3	60	49	0	17.72	2740	0	0	36	39	365	200.96	86	309	66	90	96	292.95		0	0	0	0
20.41	41.1	3	2	0	0	1	0	0	2	1	10	200	2	60	50	0	19.05	3665	0	0	30	30	605	254.34							14	0	0	0	0
25.06	39	2	1	0	0	1	0	0	3	2	10	370	1	60	51	0	20.58	3825	0	0	31	32	620	200.96								0	0	0	0
22.86	40	2	1	0	0	0	0	0	3	2	10	315	1	60	50	0	17.75	3820	0	0	29	33	660	314								0	0	0	0
35.49	39	0	0	0	0	0	0	0	2	2	10	400	1	60	51	0		3850	0	0	30		780	316.617								0	0	0	0
18.94	38	2	1	0	0	1	0	0	3	2	10	160	1	60	48	0	21.33	3275	0	0	30	33	510	176.625								0	0	0	0
24.22	39	0	0	0	0	0	0	0	2	2	10	360	1	60	49	0		3280	0	0	29		605	176.625								0	0	0	0
19.94	37	2	0	0	0	1	0	0	2	2	10	370	1	60	49	0	20.66	3165	0	0	24	28	600	200.96							7	0	0	0	0
23.51	37	2	1	0	0	1	0	0	2	2	10	100	1	60	49	0	21.97	3085	0	0	33	32	650	176.625	90	311	69	95	100	307.125	13	0	0	0	0
25.95	40	3	2	0	0	1	0	0	3	2	10	280	1	60	50	0	24.32	3325	0	0	36	33	610	254.34								0	0	0	0
22.22	39	2	1	0	0	1	0	0	2	1	10	275	1	60	48	0	20.17	3055	0	0	28	39	620	254.34	95	311	67	106	99	322.875		0	0	0	0
24.22	39	2	1	1	0	1	1	0	3	1	9	450	2	60	50	0	19.1	3605	0	0	40	39	650	254.34	93	335	69	93	92	291.375	10	0	0	0	0
19.59	37.3	2	1	0	0	1	0	0	2	2	9	200	2	60	49	0	19.1	2890	0	0	34	29	565	200.96								0	0	0	0
20.57	39	3	2	0	0	1	0	0	2	1	10	250	1	60	51	0	20.14	3390	0	0	30	30	560	200.96	98	331	70	102	106	327.6		0	0	0	0
21.8	40	2	1	0	0	1	0	0	2	2	10	150	1	50	50	0	19.84	3275	0	0	31	31	550	176.625	93	315	70	109	96	322.875		0	0	1	0
23.15	38.6	3	2	0	0	1	0	0	3	1	10	200	2	60	50	0	21.63	3485	0	0	32	37	690	314	96	325	72	112	109	348.075	10	0	0	0	0
22.4	39	0	0	0	0	0	0	0	4	2	10	225	1	60	50	0		3790	0	0	28		625	254.34								0	0	0	0
24.49	37	3	2	0	0	1	0	0	3	2	10	310	1	60	51	0	22.41	3920	0	0	31	29	565	176.625	98	343	68	109	108	341.775		0	0	0	0
25.31	38.4	0	0	0	0	0	0	0	3	2	10	200	2	60	51	0		3610	0	0	29		741	283.385								0	0	0	0
23.66	38	1	1	0	0	0	0	0	2	1	10	330	1	60	49	0	19.23	2465	0	0	36	36	565	176.625	94	320	70	99	94	303.975		0	0	0	1
24.86	39	2	1	0	0	1	0	0	2	2	10	260	1	50	50	0	21.84	3060	0	0	33	37	550	153.86	98	331	70	107	100	326.025	9.6	0	0	0	0
20.05	39	1	1	1	0	1	1	0	3	2	10	120	1	55	49	0	20.45	3380	0	0	33	30	605	153.86	90	312	71	100	102	318.15		0	0	0	0
28.73	38.6	2	1	1	0	0	0	0	1	1	10	400	2	60	50	0	22.32	3435	0	0	36	35	690	254.34								0	0	0	0
28.73	38.6	2	1	1	0	0	0	0	1	1	10	400	2	60	50	0	22.32	3435	0	0	36	35	690	254.34								0	0	0	0
22.09	40	2	1	0	0	1	1	0	2	1	10	155	1	60	49	0	18.47	3080	0	0	26	29	455	314	95	313	70	99	97	308.7	7	0	0	0	0
24.49	40	3	2	0	0	1	0	0	2	2	10	230	1	60	51	0	18.07	3665	0	0	36	37	620	254.34	93	319	71	98	104	318.15	13.8	0	0	0	0
22.86	33.3	2	1	0	0	1	0	0	3	1	5	300	2	50	46	0	23.92	1895	1	0	29	29	340	176.625	84	293	64	96	86	286.65		0	0	0	0
28.41	36	2	1	0	0	1	1	0	4	2	10	250	2	60	50	0	22.5	3145	1	0	36	35	600	254.34								0	0	0	0
19.75		0	0	0	0	0	1	0	2	1	10	370	1	60	50	0		3010		0	26		565	176.625								0	0	0	0
26.63	38.1	2	1	0	0	1	0	0	3	1	10	200	2	60	50	0	23.88	2890	0	0	32	39	625	176.625	95	317	67	94	109	319.725	10.5	0	0	0	0
24.22	39	2	1	0	0	1	0	0	3	2	10	200	2	45	47	0	22.83	3180	0	0	29	32	550	254.34							13	0	0	0	0
26.73	39	2	1	0	0	0	0	0	2	1	10	240	1	50	50	0	21.45	3575	0	0	28	30	610	226.865								0	0	0	0
22.6	37.5	0	0	0	0	0	1	0	5	4	10	200	2	60	47	0		2855	0	0	30		510	200.96	93	334	72	100	103	319.725		0	0	0	0
22.29	37	0	0	0	0	0	0	0	3	2	10	235	1	60	49	0		2735	0	0	35		625	254.34	91	323	63	94	90	289.8		0	0	0	0
23.26	38.4	2	1	1	0	1	0	0	4	2	10	200	2	55	50	0	19.2	3490	0	0	38	41	695	254.34	96	328	72	112	108	346.5	17.5	0	0	0	0
27.68	38.5	3	1	0	0	1	0	0	2	2	10	200	2	60	50	0	27.34	3410	0	0	38	30	720	200.96							7.5	0	0	0	0
21.22	38	3	2	0	0	1	0	0	2	2	10	160	1	50	51	0	19.23	3425	0	0	33	32	510	176.625								0	0	0	0
18.94	39	1	0	0	0	1	0	0	2	1	10	330	1	50	50	0	20.69	3235	0	0	30	28	650	254.34								0	0	0	0
25.856	40	2	1	0	0	1	0	0	3	2	10	240	1	60	54	1	22.86	4490	0	0	30	29	850	379.94	100	340	75	109	108	341.775	17.3	0	0	0	0
29.41	38.1	2	0	0	0	1	1	0	3	2	10	300	2	60	50	0	20.2	3030	0	0	33		740	254.34	92	321	67	92	98	299.25	10	0	0	0	0
23.36		2	2	0	0	1	0	0	2	2	10	1090	1	60	54	0	19.03	3955		0	32	33	735	452.16								0	0	0	0
23.03	34.3	3	2	1	0	2	1	0	1	1	10	200	2	30	44	0	21.93	2165	1	0	33	34	450	153.86							6.4	0	0	0	0
19.27		2	1	1	0	0	0	0	1	1	10	295	1	60	49	0	19.6	2855		1	35	38	580	254.34	92	320	66	100	93	303.975		0	0	0	0
29.39		2	1	0	0	0	1	0	2	1	9	240	3	60	50	0	26.62	3240		0	34	37	560	200.96							6	0	0	0	0
21.63	39.4	2	1	0	0	1	1	0	3	1	10	200	2	60	50	0	26.81	3925	0	0	27	28	540	200.96	98	332	68	109	104	335.475	17	0	0	0	0
25.65	39.1	2	1	0	0	1	0	0	2	2	10	200	2	50	50	0	15.81	3270	0	0	29	29	570	176.625	98	336	68	87	100	294.525	18	0	0	0	0
21.3	37.2	1	0	1	0	1	0	0	3	2	10	200	2	60	50	0	19.23	3545	0	0	38		780	254.34							10	0	0	0	0
27.47	39	3	2	0	0	1	1	0	2	2	10	130	1	60	50	0	23.53	3170	0	0	29	30	560	200.96	93	317	67	106	102	327.6	8.5	0	0	0	0
22.86	38	2	1	0	0	1	0	0	2	2	10	325	1	60	51	0	22.58	3595	0	0	32	35	610	176.625	92	316	69	102	104	324.45		0	0	0	0
23.67	39	0	0	0	0	0	1	0	4	3	10	350	1	50	49	0		2955	0	0	36		510	153.86	88	303	69	91	105	308.7		0	0	0	0
27.87	40	3	1	0	0	1	0	0	3	2	10	300	1	60	50	0	19.92	3220	0	0	33	33	570	176.625	94	320	74	108	108	340.2	15	0	0	0	0
29.73	38	2	1	0	0	1	0	0	3	2	10	250	1	60	50	0	29.67	3615	0	0	29	31	660	200.96	96	330	69	109	102	332.325	16	0	0	0	0
28.41	39	2	1	0	0	0	0	0	2	1	10	200	2	60	50	0	25.39	3750	0	0	30	33	595	254.34	102	346	69	108	112	346.5	18.2	0	0	0	0
20.45	37.6	0	0	0	0	0	0	0	5	3	10	250	2	60	50	0		3055	0	0	38		580	254.34								0	0	0	0
25.25	36.4	2	2	0	0	1	0	0	2	2	10	200	2	60	47	0	21.77	2850	1	0	33	33	615	200.96							20	0	0	0	0
22.76	38	2	0	0	0	1	0	0	2	2	10	425	1	60	50	0	24.13	3170	0	0	31		555	200.96								0	0	0	0
22.05	39	2	1	0	0	1	0	0	2	1	9	260	1	60	49	0	20.58	3270	0	0	32	34	480	200.96	92	323	70	91	89	283.5		0	0	0	0
24.49	37.1	0	0	0	0	0	0	0	2	2	10	200	2	60	50	0		3210	0	0	28		740	254.34								0	0	0	0
21.22	39.3	1	0	0	0	1	0	0	3	1	10	200	2	60	50	0	21.3	3250	0	0	28	29	605	200.96								0	0	0	0
22.49	39.6	0	0	0	0	0	1	0	2	1	10	350	2	60	48	0		3185	0	0	33		545	200.96								0	0	0	0
25.69	38	3	2	1	0	0	0	0	1	1	10	50	1	50	50	0	22.86	3230	0	0	32	32	590	226.865								0	0	0	0
21.3	36	3	1	0	0	1	0	0	2	2	10	275	1	60	50	0	18.47	2925	1	0	34	32	525	176.625								0	0	0	0
26.42	40.5	2	1	1	0	0	0	0	1	1	10	200	2	60	50	0	21.64	3220	0	0	30	31	580	254.34	97	330	73	105	102	326.025	7	0	0	0	0
26.42	40.5	2	1	1	0	0	0	0	1	1	10	200	2	60	50	0	21.64	3220	0	0	30	31	580	254.34	97	330	73	105	102	326.025	7	0	0	0	0
24.69	38.6	3	2	0	0	1	1	0	2	1	10	200	2	50	49	0	22.89	3085	0	0	33	37	585	226.865	90	303	68	94	100	305.55	9	0	0	0	0
22.86	38	2	1	0	0	1	1	0	2	1	10	305	1	60	49	0	22.86	3185	0	0	31	34	630	314								0	0	0	0
24.24	39.1	2	1	0	0	1	1	0	3	1	10	200	2	60	50	0	24.09	3735	0	0	33	30	695	200.96	102	341	71	105	108	335.475	7.4	0	0	0	0
23.66	40	0	0	0	0	0	0	0	2	2	8	395	1	60	50	0		3450	0	0	30		580	254.34	98	327	69	105	101	324.45		0	0	0	0
23.6	40	2	1	0	0	0	0	0	1	1	8	290	3	65	50	0	22.03	3160	0	0	34	38	410	200.96								0	0	0	0
20.52	38.2	2	1	0	0	1	0	0	2	2	10	200	2	75	49	0	18.59	2945	0	0	24	25	720	254.34							8	0	0	0	0
20.06	39	0	0	0	0	0	0	0	3	2	10	200	2	50	49	0		3310	0	0	30		530	200.96	90	317	70	100	104	321.3		0	0	0	0
20.75	40	2	1	0	0	1	0	0	2	2	10	370	1	60	50	0	20.9	3760	0	0	33	32	630	283.385	96	339	72	102	105	326.025	13	0	0	0	0
23.84	39	3	2	0	0	1	1	0	2	2	10	225	1	60	50	0	19.43	3390	0	0	32	31	565	254.34								0	0	0	0
26.73	38	2	2	0	0	1	0	0	2	1	10	140	1	50	49	0	18.94	2965	0	0	32	47	520	200.96	89	302	68	93	100	303.975		0	0	0	0
20.55	39	2	1	0	0	1	0	0	3	2	10	155	1	40	50	0	17.86	3100	0	0	34	34	530	200.96								0	0	0	0
25.25	37.2	2	2	1	0	1	0	0	2	1	10	1300	2	50	48	0	20.45	3560	0	0	42	45	620	283.385	96	350	68	105	107	333.9	11	1	0	0	0
17.92	40	3	1	0	0	1	0	0	3	1	10	290	1	60	54	0	17.95	3535	0	0	33	32	650	176.625	101	344	71	104	98	318.15	15.6	0	0	0	0
22.86	40	2	1	0	0	1	0	0	3	2	10	225	1	60	49	0	19.72	2880	0	0	33	34	450	254.34	96	331	67	100	91	300.825		0	0	0	0
19.41	38.5	2	1	0	0	1	0	0	2	2	10	250	2	60	50	0	21.48	3620	0	0	30	36	550	200.96	95	336	69	112	110	349.65	11	0	0	0	0
20.42	39.1	2	1	1	0	1	0	0	1	1	10	200	2	60	48	0	16.38	2640	0	0	32	35	550	254.34	97	328	68	88	101	297.675	14	0	0	0	1
25.11	38.4	2	1	0	0	1	0	0	3	1	10	400	2	50	48	0	22.22	2830	0	1	30	28	450	200							17.5	0	0	0	0
22.86	39	2	1	1	0	1	0	0	1	1	10	450	1	60	51	0	20.2	3700	0	0	35	32	610	254.34	92	315	70	112	117	360.675		0	0	0	0
24.4824	38.6	2	1	0	0	0	0	0	2	1	9	400	2	60	55	1	22.77	4505	0	0	32	36	835	300	100	347	73	113	115	359.1	18	0	0	0	0
30.28	39.4	3	1	0	0	0	0	0	2	2	10	200	2	60	50	0	16.61	3460	0	0	35	36	640	254.34	91	320	70	108	96	321.3	15.3	0	0	0	0
27.74	39	3	2	0	0	0	0	0	2	1	10	275	1	40	50	0	21.47	3595	0	0	30	29	560	200.96								0	0	0	0
25.56		2	2	0	0	1	0	0	2	1	10	225	1	60	50	0	22.41	3800		0	32	37	540	254.34								0	0	0	0
22.86	39	3	2	1	0	1	0	0	3	1	10	200	2	40	48	0	25.04	3445	0	1	34	35	540	200.96	91	310	70	105	103	327.6	13	1	0	0	0
27.55	39.3	2	1	0	0	0	0	0	1	1	10	200	2	60	50	0	20.32	3830	0	0	36	30	655	176.625	97	331	68	115	103	343.35	10.5	0	0	0	0
25.83	37.4	1	0	0	0	1	0	0	3	3	10	200	2	60	50	0	22.86	3340	0	0	34		680	254.34								0	0	0	0
21.6	41	2	1	0	0	1	0	0	2	2	10	190	1	50	51	0	18.65	3600	0	0	27	29	610	226.865							11	0	0	0	0
24.73	39	2	1	1	0	1	0	0	1	1	10	375	1	60	50	0	20.66	3105	0	0	33	35	630	254.34	98	337	69	101	93	305.55		0	0	0	0
25.83	40	2	1	1	0	0	0	0	3	1	10	465	1	60	51	0	24	3665	0	0	34	36	670	314	99	333	74	106	103	329.175	20.9	0	0	0	0
26.2	39	3	2	0	0	1	0	0	2	2	10	185	1	60	50	0	22.94	3525	0	0	31	29	710	346.185							18	0	0	0	0
27.76	37	2	1	0	0	1	0	0	2	2	10	230	1	50	49	0	18.75	2960	0	0	29	38	580	226.865								0	0	0	0
24.97	38.2	2	2	0	0	1	0	0	2	2	10	200	2	60	50	0	23.53	3205	0	0	28	32	650	314								0	0	0	0
21.91	40	0	0	0	0	0	0	0	1	1	10	350	1	50	51	0		3500	0	0	28		610	226.865								0	0	0	0
27.44	36.2	2	1	0	0	0	0	0	1	1	10	200	2	55	47	0	25.78	2410	1	0	31	31	400	176.625	91	315	65	96	89	291.375	-0.3	0	0	0	0
24.49	37	2	1	0	0	1	0	0	4	2	10	235	1	50	48	0	32.05	3495	0	0	34	35	595	254.34							1.9	0	0	0	0
22.86	39.3	2	1	1	0	1	1	0	2	1	10	200	2	60	47	0	27.56	2860	0	0	33	35	580	254.34	97	323	69	107	105	333.9	5	0	0	0	0
23.39	39	2	2	0	0	1	0	0	2	2	10	245	1	60	50	0	20.33	2785	0	0	27	29	530	254.34							12.8	0	0	0	0
28.34	38.3	3	1	0	0	1	0	0	3	2	8	200	2	60	50	0	20.83	3600	0	0	37	37	620	254.34	103	353	72	104	105	329.175	10	0	0	0	0
23.12	39	3	2	0	0	1	0	0	2	2	10	260	1	60	51	0	20.57	3745	0	0	33	35	625	226.865								0	0	0	0
22.09	38	3	2	0	0	1	0	0	1	1	10	310	1	60	50	0	22.99	3510	0	0	31	31	560	200.96							13	0	0	0	0
25.66	39	2	1	1	0	0	1	0	2	1	10	200	2	60	51	0	23.23	3770	0	0	40	38	377	314	94	331	73	104	108	333.9		0	0	0	0
23.09	38	2	0	0	0	1	0	0	2	2	10	315	1	70	48	0	21.23	2690	0	0	32		515	176.625							13.4	0	0	0	0
25.39	37	2	1	1	0	1	0	0	2	1	10	200	2	60	49	0	26.04	2880	0	1	34	32	570	153.86	89	316	65	96	96	302.4	15	0	0	0	0
23.15	40	2	1	1	0	0	0	0	2	1	10	405	1	60	50	0	20.02	3825	0	0	35	34	665	490.625	94	318	71	111	103	337.05	12.6	0	0	0	0
22.41	40.2	2	1	0	0	0	0	0	3	2	10	300	2	60	50	0	19.72	3490	0	0	35	36	580	200.96								0	0	0	0
28.41	38.5	0	0	0	0	0	0	0	3	2	10	200	2	60	50	0		3495	0	0	30		560	254.34	95	327	68	109	93	318.15		0	0	0	0
25.01	38.6	2	1	0	0	1	1	0	2	2	10	200	2	60	50	0	25.3	3940	0	0	29	31	800	283.385								0	0	0	0
24.22	39	2	1	0	0	1	1	0	3	2	10	255	1	60	51	0	20.78	3710	0	0	30	31	620	314								0	0	0	0
26.42	41.1	0	0	0	0	0	0	0	2	1	10	200	2	50	50	0		3550	0	0	30		700	254.34	95	328	72	113	105	343.35		0	0	0	0
25.95	37	2	1	0	0	1	0	0	2	2	10	155	1	60	50	0	19.36	3575	0	0	29	26	650	176.625	94	317	70	110	96	324.45		0	0	0	0
26.84	38	2	1	0	0	1	0	0	2	2	10	285	1	60	50	0	20.83	3270	0	0	31	33	590	176.625								0	0	0	0
22.76		2	1	0	0	1	1	0	3	2	8	335	1	60	51	0	25.97	3220		0	34	38	650	200.96							5	0	0	0	0
29.32	39	2	2	0	0	1	0	0	2	2	10	280	1	60	50	0	19.84	3880	0	0	31	30	635	254.34	95	334	72	96	116	333.9		0	0	0	0
20.28	39.4	3	1	1	0	0	0	0	1	1	10	300	2	50	50	0	19.2	3600	0	0	37	40	560	254.34	96	328	72	106	99	322.875	10	0	0	0	0
26.73	37	3	2	0	0	1	0	0	2	2	10	290	1	60	50	0	18.71	3380	0	0	32	33	650	314	93	308	69	96	115	332.325		0	0	0	0
25.5025	39	3	2	0	0	1	0	0	2	1	5	300	2	60	50	1	23.44	4130	0	0	29	30	650	314	100	344	69	116	115	363.825	15.4	0	0	0	0
29.39	40.4	3	2	0	0	1	0	0	1	1	10	200	2	60	50	0	18.67	3230	0	0	34	34	380	176.625	100	332	73	97	108	322.875	7.5	0	0	0	0
19.59	41	2	1	0	0	1	0	0	3	2	10	255	1	60	51	0	22.58	3890	0	0	33	33	620	254.34							13	0	0	0	0
29	39	3	1	0	0	1	0	0	2	2	10	230	1	80	49	0	26.12	2570	0	0	33	32	560	254.34	90	333	69	102	95	310.275		0	0	0	1
21.45	38.6	2	1	0	0	1	0	0	2	2	10	200	2	60	50	0	23.88	3610	0	0	33	32	670	314	90	305	71	117	112	360.675	23.3	0	0	0	0
20.75	39	3	2	0	0	1	0	0	3	2	10	435	1	60	50	0	22.58	3585	0	0	34	31	630	314	94	326	68	110	102	333.9	9.4	0	0	0	0
17.9	37.6	2	1	0	0	1	1	0	2	1	10	500	2	100	50	0	20.58	3095	0	0	30	39	620	200.96	93	325	68	102	103	322.875	12.5	0	0	0	0
21.89	39.3	2	1	0	0	1	0	0	3	1	7	200	2	60	50	0	23.14	3355	0	0	29	32	720	254.34	92	330	68	105	100	322.875	26	0	0	0	0
27.55	39	2	0	0	0	1	0	0	3	1	10	325	1	60	50	0	25	3605	0	0	29	30	625	254.34							16.3	0	0	0	0
23.67	39	1	1	0	0	1	0	0	5	2	10	390	1	60	45	0	24.14	2625	0	0	27	29	550	200.96								0	0	0	1
23.08	40	3	2	0	0	1	0	0	5	1	10	250	2	60	50	0	21.6	3650	0	0	31	31	540	283.385	93	327	69	105	107	333.9	14.5	0	0	0	0
18.93	40	3	2	0	0	1	0	0	3	2	10	435	1	60	50	0	21.48	3825	0	0	34	32	560	200.96	95	329	73	106	113	344.925		0	0	0	0
23.67	33	2	1	1	0	1	1	0	2	1	9	260	1	60	43	0	21.88	2250	1	0	27	29	410	200.96								0	0	0	0
24.49	39.1	2	0	0	0	1	0	0	3	2	10	200	2	60	50	0	19.53	3740	0	0	26		620	254.34	88	307	67	117	95	333.9	17	0	0	0	0
25.06	38.5	3	1	1	0	0	0	0	3	1	10	200	2	60	51	0	18.31	3610	0	0	34	36	680	314	94	317	69	106	110	340.2	10.8	0	0	0	0
21.95	37.6	2	1	0	0	1	0	0	1	1	10	300	2	60	52	0	20.96	3555	0	0	36	31	540	200.96	96	328	70	104	107	332.325	22.3	0	0	0	0
25.35	38	2	1	0	0	1	0	0	2	2	10	200	1	60	50	0	17.01	3265	0	0	36	34	620	314								0	0	0	0
24.22	38.5	2	1	0	0	1	0	0	3	2	10	200	2	50	47	0	22.83	2930	0	0	32	31	580	176.625							16	0	0	0	0
25.71	39	3	1	0	0	1	0	0	2	2	10	260	1	60	49	0	20.7	2925	0	0	37	32	470	113.04							14	0	0	0	0
26.42	37.3	0	0	0	0	0	1	0	2	2	10	300	2	60	50	0		3760	0	0	32		260	254.34	93	312	67	112	110	349.65		0	0	0	0
25.83	37	3	1	0	0	0	0	0	4	2	10	460	1	70	50	0	18.64	3005	0	0	32	30	780	254.34							16.5	0	0	0	0
24.77	40.3	3	1	1	0	0	0	0	3	1	8	200	2	60	50	0	21.08	3615	0	0	36	34	580	254.34	101	341	72	107	108	338.625	17	0	0	0	0
31.14	39	2	1	0	0	1	0	0	3	2	10	140	1	60	49	0	14.64	3080	0	0	22	26	440	176.625								0	0	0	0
23.66	40	2	2	0	0	1	0	0	2	2	10	290	1	60	50	0	19.14	3445	0	0	37	38	650	314								0	0	0	0
27.76	38.6	2	1	1	0	1	0	0	1	1	10	200	2	60	52	0	26.57	3625	0	0	37	36	615	176.625	101	345	70	102	107	329.175	8.4	0	0	0	0
18.81	38.6	2	1	1	0	1	0	0	1	1	10	200	2	60	52	0	26.57	3625	0	0	37	36	615	176.625	101	345	70	102	107	329.175	8.4	0	0	0	0
22.86	37	0	0	0	0	0	0	0	2	2	10	250	1	60	50	0		3130	0	0	33		560	314	93	324	67	106	104	330.75		0	0	0	0
27.68	38	2	1	0	0	0	0	0	2	2	10	140	1	60	50	0	22.84	3095	0	0	30	32	580	314	91	310	70	103	85	296.1		0	0	0	0
26.42	38.4	2	1	1	0	1	0	0	3	1	10	400	2	60	52	0	22.86	3380	0	0	39	31	730	254.34							13.7	0	0	0	0
23.67	40	2	1	0	0	1	0	0	2	2	10	170	1	60	50	0	24.65	3035	0	0	27	29	520	283.385	92	309	67	103	104	326.025	17.5	0	0	0	0
21.61	38	2	2	0	0	0	0	0	2	1	10	255	1	50	45	0	23.34	2520	0	0	32	36	480	254.34								0	0	0	1
27.68	39	2	1	0	0	1	0	0	2	1	10	220	1	50	49	0	24.22	2900	0	0	31	40	440	153.86								0	0	0	0
23.39	38	2	1	0	0	1	0	0	3	2	10	330	1	60	50	0	17.36	3315	0	0	29	29	620	176.625								0	0	0	0
23.03	40	2	2	0	0	1	1	0	3	2	10	260	1	60	50	0	20.32	3520	0	0	36	37	560	200.96	96	324	69	108	104	333.9	7	0	0	0	0
24.34	34.5	2	1	0	0	1	0	0	4	2	10	300	2	50	47	0	22.1	2560	1	0	29	31	480	226.865	91	302	66	98	90	296.1	13.9	0	0	0	0
21.97	39.1	2	1	1	0	1	0	0	3	2	10	200	2	60	48	0	21.87	2860	0	0	39	39	720	314							16	0	0	0	0
24.42	40.3	2	1	0	0	1	0	0	2	1	10	200	2	60	49	0	17.85	3370	0	0	24	27	650	254.34							14.3	0	0	0	0
22.34	40	3	2	0	0	1	0	0	2	2	10	290	1	60	50	0	21.11	3235	0	0	30	29	615	176.625								0	0	0	0
22.09	39.1	2	1	0	0	1	0	0	2	2	10	200	2	50	50	0	25.22	3490	0	0	28	28	690	314							17	0	0	0	0
23.66	37.1	2	1	0	0	1	1	0	3	2	10	300	2	50	48	0	21.64	2770	0	0	38	43	665	254.34	92	323	62	89	91	283.5	12	0	0	0	0
24.77	37.2	0	0	0	0	0	0	0	5	2	10	200	2	60	50	0		3205	0	0	38		720	379.94	93	326	70	101	106	326.025		0	0	0	0
31.56	40	0	0	0	0	0	0	0	2	2	10	300	1	50	50	0		3850	0	0	29		610	153.86	99	336	71	110	109	344.925		0	0	0	0
25.95	38.5	2	1	0	0	0	0	0	1	1	10	200	2	50	49	0	24.39	2775	0	0	36	38	500	254.34							14	0	0	0	0
22.58		1	1	0	0	1	0	0	4	1	10	290	3	45	50	0	19.23	3485		0	27	43	630	314								0	0	0	0
31.64	38.6	0	0	0	0	0	0	0	2	2	10	400	2	60	50	0		3580	0	0	31		585	254.34	88	316	71	99	108	326.025		0	0	0	0
22.09	38	2	1	0	0	0	1	0	2	2	10	280	1	60	50	0	20.2	3270	0	0	35	55	690	254.34	98	337	68	109	103	333.9	20.5	0	0	0	0
25.09	37	2	1	0	0	0	0	0	1	1	10	335	1	50	50	0	17.63	3115	0	0	31	32	580	200.96								0	0	0	0
18	39	2	1	0	0	0	1	0	1	1	10	250	1	50	49	0	19.71	2700	0	0	28	26	530	113.04	95	314	69	95	92	294.525		0	0	0	1
23.39	38	2	1	0	0	0	1	0	4	2	10	300	1	50	49	0	21.26	2800	0	0	33	39	520	132.665								0	0	0	0
23.67	37.3	2	1	0	0	1	0	0	2	2	10	250	2	50	49	0	17.45	2920	0	0	34	33	650	200.96								0	0	0	0
22.69	37	2	1	0	0	1	0	0	1	1	10	360	1	60	50	0	21.26	3200	0	0	33	35	660	314							12	0	0	0	0
32.65	38.2	3	2	0	0	1	0	0	2	2	10	300	2	60	51	0	22.68	3810	0	0	32	30	720	226.865							14.5	0	0	0	0
32.87	38.3	3	1	0	0	1	0	0	2	1	10	300	2	60	49	0	24.46	3740	0	0	33	30	580	200.96	94	329	68	112	108	346.5	13	0	0	0	0
19.9677	39	2	2	0	0	0	1	0	3	2	10	320	1	60	52	1	20.2	4145	0	0	32	36	630	314								0	0	0	0
29.86	38	0	0	0	0	0	0	0	1	1	10	480	1	60	50	0		3520	0	0	27		580	176.625	98	326	73	93	100	303.975		0	0	0	0
20.75	38.6	0	0	0	0	0	1	0	2	2	10	200	2	60	50	0		3415	0	0	31		600	226.865								0	0	0	0
22.86	40.6	2	1	0	0	0	0	0	2	1	10	200	2	60	51	0	24.46	3840	0	0	31	30	850	314	96	333	72	107	107	337.05	23.6	0	0	0	0
24.21	39	2	1	0	0	1	0	0	2	1	10	350	1	60	50	0	19.49	3350	0	0	30	33	590	153.86	97	338	67	112	115	357.525	15	0	0	0	0
23.67	38	3	2	0	0	0	0	0	2	2	10	340	1	60	50	0	18.43	3285	0	0	30	30	520	283.385								0	0	0	0
24.4824	40	2	1	0	0	0	0	0	4	2	10	440	1	60	51	1	23.92	4130	0	0	32	31	850	254.34							12	0	0	0	0
21.63	38.4	3	1	0	0	1	1	0	2	2	10	300	2	60	50	0	21.48	3370	0	0	32	39	610	254.34	91	320	70	106	97	319.725	19	0	0	0	0
23.67	38	2	1	0	0	0	1	0	1	1	10	270	1	60	50	0	18.73	2750	0	0	27	29	690	254.34	91	318	68	99	103	318.15	11	0	0	0	0
20.45	39.5	2	1	0	0	0	0	0	2	2	10	200	2	60	50	0	22.5	3480	0	0	37	44	685	254.34								0	0	0	0
23.53	38	3	1	0	0	1	0	0	3	2	10	225	1	60	48	0	20.2	2850	0	0	28	31	490	200.96	92	314	67	96	95	300.825		0	0	0	0
22.09	40	3	2	0	0	1	0	0	2	2	10	460	1	40	51	0	23.24	3970	0	0	29	28	620	254.34	98	330	72	117	100	341.775	9.3	0	0	0	0
18.73	38	2	0	0	0	0	0	0	5	2	10	210	1	60	50	0	19	3420	0	0	34	38	580	254.34	97	332	73	103	101	321.3	11	0	0	0	0
24.21	32.5	2	1	0	0	1	0	0	2	2	6	200	2	60	45	0	23.73	2455	1	0	39	38	665	254.34								0	0	0	0
21.26	39	0	0	0	0	0	1	0	3	1	10	300	2	60	50	0		3380	0	0	33		690	254.34	94	326	68	103	109	333.9		0	0	0	0
24	38.6	2	1	0	0	1	0	0	2	1	10	200	2	60	51	0	20.2	3740	0	0	37	42	510	254.34	105	339	70	114	103	341.775	15	0	0	0	0
27.68	39	2	1	1	0	1	0	0	3	1	10	200	2	60	50	0	21.95	3535	0	0	34	37	830	452.16							10.3	0	0	0	0
25.21	40	2	1	0	0	1	0	0	4	2	10	435	1	60	50	0	19.57	3830	0	0	33	30	630	314	92	327	71	115	99	337.05	15	0	0	0	0
20.52	39	2	1	0	0	0	0	0	2	2	10	345	1	60	51	0	20.57	3650	0	0	31	32	600	132.665	94	308	68	101	101	318.15		0	0	0	0
25.44	38.2	0	0	0	0	0	0	0	2	2	10	350	2	60	50	0		3760	0	0	32		655	254.34	94	329	67	106	108	337.05		0	0	0	0
23.84	39.4	2	2	0	0	0	0	0	2	1	10	200	2	60	50	0	21.09	3365	0	0	31	29	700	314								0	0	0	0
24.77	38	2	1	0	0	1	0	0	2	1	10	410	1	50	50	0	22.66	3120	0	0	29	30	520	283.385							4	0	0	0	0
31.14	38.5	2	1	0	0	1	0	0	2	2	10	200	2	60	48	0	21.76	2920	0	0	34	37	530	254.34							4	0	0	0	0
20.9	41.1	2	0	0	0	0	0	0	2	1	10	200	2	60	50	0	17.63	3180	0	0	30	30	540	254.34							13.9	0	0	0	0
27.76	38.1	2	1	0	0	1	0	0	5	2	10	300	2	60	51	0	21.3	3745	0	0	36	32	630	254.34	91	313	71	107	107	337.05		0	0	0	0
27.17	38.1	1	0	0	0	1	0	0	4	1	10	200	2	50	50	0	22.07	3580	0	0	31	25	620	226.865	95	329	71	114	104	343.35	17.5	0	0	0	0
25.5025	40.2	2	1	0	0	1	0	0	2	1	10	200	2	70	52	1	23.95	4070	0	0	30	31	810	379.94							2	0	0	0	0
26.12	38.1	2	2	1	0	1	1	0	1	1	10	300	2	50	49	0	23.05	3975	0	0	30	30	750	314	100	341	73	114	112	355.95	4	0	0	0	0
28.73	39.2	3	2	1	0	0	1	0	1	1	10	200	2	60	50	0	22.76	3430	0	0	34	41	575	254.34	95	328	71	103	102	322.875		0	0	0	0
24.63	39	0	0	0	0	0	0	0	2	1	10	470	1	60	50	0		3430	0	0	31		610	226.865	99	331	74	110	110	346.5		0	0	0	0
35.71	38.6	2	1	0	0	0	1	0	2	1	10	200	2	3530	50	0	27.1	3530	0	0	36	35	620	254.34	96	331	71	105	109	337.05	8.9	0	0	0	0
27.12	38.3	2	1	0	0	1	0	0	2	2	10	250	2	60	50	0	18.98	3410	0	0	30	30	575	254.34							21.4	0	0	0	0
23.39	39	3	2	0	0	1	0	0	2	2	10	275	1	40	50	0	23.92	3265	0	0	33	36	620	226.865								0	0	0	0
21.63	40	2	2	0	0	0	0	0	4	2	10	240	1	50	50	0	18.96	3475	0	0	35	33	610	254.34								0	0	0	0
22.29	38	3	2	0	0	0	0	0	1	1	10	200	2	50	50	0	21.48	3320	0	0	29	31	600	283.385	92	318	70	102	97	313.425		0	0	0	0
21.22	38.3	2	1	0	0	1	0	0	5	2	10	400	2	60	49	0	20.08	3155	0	0	32	53	615	314	96	324	70	104	104	327.6	16	0	0	0	0
24.22	39	2	2	0	0	1	0	0	3	2	10	280	1	60	49	0	21.08	3140	0	0	32	36	580	254.34							13	0	0	0	0
25.09	37	2	1	0	0	1	0	0	3	2	10	340	1	60	50	0	21.23	3270	0	0	34	33	555	176.625	96	326	67	98	97	307.125		0	0	0	0
26.12	38	2	2	0	0	1	0	0	2	2	10	290	1	60	50	0	22.32	3575	0	0	31	35	610	254.34	93	326	68	103	91	305.55	24.5	0	0	0	0
24.54	32.2	3	2	0	0	0	0	0	1	1	8	200	2	45	43	0	21.79	1955	1	0	33	32	520	176.625	102	362	76	126	114	378		0	0	0	0
28.41	39	2	1	0	0	0	0	0	4	2	10	370	1	60	50	0	16.82	2885	0	0	29	31	425	254.34	86	308	67	97	99	308.7	13	0	0	0	0
21.72	40	2	1	0	0	0	0	0	3	2	10	430	1	60	50	0	22.48	3275	0	0	26	27	620	200.96							20.3	0	0	0	0
24.22	39	0	0	0	0	0	0	0	3	2	10	420	1	60	50	0		3465	0	0	35		650	200.96								0	0	0	0
22.64	39.1	2	1	0	0	0	1	0	1	1	10	200	2	60	51	0	23.53	3410	0	0	33	33	790	254.34	98	326	73	101	99	315	11	0	0	0	0
30.86	39	3	1	0	0	1	1	0	3	2	10	280	1	60	50	0	24.01	2880	0	0	36	35	660	153.86	96	327	68	93	98	300.825	10	0	0	0	0
24.69	40	2	1	0	0	1	0	0	2	2	10	245	1	60	51	0	22.99	3805	0	0	31	31	680	226.865	102	346	74	121	114	370.125	15	0	0	0	0
27.04	38.4	3	2	0	0	0	0	0	1	1	10	200	2	60	48	0	22.04	3280	0	0	36	35	565	176.625	94	316	72	104	102	324.45	17.6	0	0	0	0
29.86	39.1	2	1	1	0	1	0	0	3	1	10	300	2	60	50	0	23.44	3465	0	0	32	33	624	450	92	320	73	104	105	329.175	16.1	0	0	0	0
29.86	39.1	2	1	1	0	1	0	0	3	1	10	300	2	60	50	0	23.44	3465	0	0	32	33	624	450	92	320	73	104	105	329.175	16.1	0	0	0	0
26.12	38.5	3	1	0	0	1	1	0	2	2	10	200	2	60	50	0	19.1	3350	0	0	31	37									17.8	0	0	0	0
19.72	35.4	2	2	0	0	1	0	0	3	2	8	200	2	45	44	0	22.66	2080	1	0	31	34	425	176.625								0	0	0	0
23.36	40	2	1	0	0	1	0	0	1	1	10	425	1	60	52	0	23.44	3850	0	0	32	31	520	314	95	326	74	112	109	348.075	15.3	0	0	0	0
23.32	39	3	2	0	0	1	0	0	2	2	10	160	1	50	51	0	19.2	3890	0	0	33	33	560	314								0	0	0	0
23.66	40	2	1	1	0	0	0	0	1	1	10	330	1	60	53	0	22.21	3920	0	0	32	31	520	283.385	98	333	75	104	109	335.475		0	0	0	0
22.86	38	3	1	0	0	0	0	0	1	1	10	200	2	50	50	0	21.8	3390	0	0	28	27	645	254.34	96	326	66	97	96	303.975		0	0	0	0
27.68	38.4	0	0	0	0	0	0	0	2	2	10	200	2	60	52	0		3205	0	0	33		750	314								0	0	0	0
27.44	36	2	1	0	0	1	0	0	2	2	10	235	1	60	48	0	20.08	2550	1	0	29	32	530	200.96	90	319	66	89	97	292.95		0	0	0	0
24.77	39	2	1	0	0	1	0	0	1	1	10	350	1	50	50	0	19.23	3340	0	0	30	28	435	169.56	94	320	70	106	109	338.625		0	0	0	0
22.4119	38.2	3	1	0	0	0	0	0	3	2	10	200	2	60	51	1	26.26	4105	0	0	34	41	900	283.385	98	338	66	105	106	332.325		0	0	0	0
36.44	39	2	1	0	0	1	1	0	3	2	10	350	1	50	50	0	18.75	3415	0	0	30	31	480	176.625	92	332	72	97	97	305.55	17	0	0	0	0
29.73	38.5	2	2	0	0	1	0	0	4	2	10	200	2	60	51	0	23.05	3465	0	0	36	33	595	254.34	93	296	71	116	106	349.65	11.8	0	0	0	0
20.48	37	0	0	0	0	0	0	0	1	1	10	350	2	60	49	0		2860	0	0	35		520	254.34								0	0	0	0
32.11	38.5	2	1	0	0	1	0	0	1	1	10	200	2	60	50	0	18.82	3640	0	0	32	33	540	283.385	95	320	71	108	108	340.2	28	0	0	0	0
25.5	39	2	1	0	0	0	0	0	3	2	10	325	1	60	50	0	19.81	3610	0	0	31	31	630	176.625	97	331	72	102	111	335.475		0	0	0	0
21.65	40	2	1	0	0	1	0	0	2	1	6	470	3	50	50	0	19.84	3415	0	0	27	25	610	314							20	0	0	0	0
26.73	38.4	0	0	0	0	0	0	0	1	1	10	200	2	60	50	0		3355	0	0	36		780	314								0	0	1	0
25.5025	38	1	0	0	0	1	1	0	3	1	10	200	2	50	52	1	30.12	4100	0	1	30		790	615.44	99	338	69	115	112	357.525	14	1	0	0	0
19.82	38	1	1	0	0	1	1	0	2	2	10	430	1	60	50	0	23.44	3785	0	0	27	32	610	226.865	90	326	69	105	102	326.025		0	0	0	0
19.41	40	3	2	0	0	1	0	0	1	1	10	320	1	60	50	0	20.83	3500	0	0	30	29	650	314								0	0	0	0
24.4824	39.5	2	1	0	0	1	0	0	7	2	10	800	2	60	51	1	19.47	4005	0	0	38	43	805	490.625	94	329	68	113	125	374.85	17	0	0	0	0
21.72	38.3	2	1	0	0	1	1	0	1	1	10	200	2	60	52	0	19.47	3975	0	0	31	36	890	254.34	100	335	72	107	108	338.625	9.5	0	0	0	0
21.3	38.1	2	2	0	0	1	1	0	3	1	9	200	2	85	50	0	20.8	2910	0	0	29	32	650	254.34							9	0	0	0	0
22.28	38.2	0	0	0	0	0	1	0	3	1	10	200	2	50	50	0		3450	0	1	27		790	283.385	89	322	71	102	97	313.425		0	0	0	0
22.86	37	0	0	0	0	0	0	0	2	1	9	400	3	50	50	0		3455	0	0	29		580	254.34								0	0	0	0
23.39	37	0	0	0	0	0	0	0	2	1	10	305	1	60	48	0		2770	0	0	26		470	254.34	90	313	66	91	95	292.95		0	0	0	0
19.92	40	2	0	0	0	1	0	0	6	2	10	445	1	60	50	0	20.94	3520	0	0	39	41	615	226.865	98	344	70	114	99	335.475		0	0	0	0
25.66	38	0	0	0	0	0	0	0	1	1	10	230	1	50	45	0		2375	0	0	29		480	153.86								0	0	0	1
25.95	38.6	2	1	0	0	0	0	0	2	2	10	300	2	65	50	0	21.45	3100	0	0	34	36	565	176.625	94	320	68	104	98	318.15		0	0	0	0
22.99	36.3	2	1	0	0	1	0	1	2	1	10	200	2	60	50	0	21.34	3130	1	0	31	33	615	176.625	93	321	68	97	100	310.275	10.6	0	0	0	0
20.28	40	2	1	0	0	0	0	0	2	2	10	210	1	60	50	0	20.2	3400	0	0	37	39	635	254.34	92	325	66	108	96	321.3	15.6	0	0	0	0
21.4019	37.4	2	1	0	0	1	1	0	2	2	10	200	2	60	52	1	26.61	4090	0	0	29	31	720	254.34	97	327	71	112	111	351.225	15	0	0	0	0
19.44	35	2	1	1	0	1	0	0	3	1	10	360	3	50	46	0	21.7	2515	1	0	34	33	560	176.625								0	0	0	0
23.66	39	2	1	0	0	0	0	0	2	2	10	220	1	50	50	0	22.44	3185	0	0	31	32	560	153.86	94	323	68	100	96	308.7		0	0	0	0
23.66	38	2	1	0	0	1	0	0	3	2	10	155	1	60	51	0	20.57	3260	0	0	33	38	600	254.34								0	0	0	0
21.7	40	2	1	0	0	1	0	0	2	2	10	295	1	60	50	0	25.34	3705	0	0	30	29	630	200.96	96	320	70	108	99	326.025	18	0	0	0	0
26.58	41	2	1	0	0	0	0	0	2	1	10	320	1	60	50	0	23.72	3570	0	0	32	31	560	200.96	97	326	73	106	104	330.75	13	0	0	0	0
21.1797	39.2	2	1	0	0	1	1	0	2	2	10	200	2	50	52	1	24.51	4090	0	0	32	35	765	176.625							13	0	0	0	0
29.39	39	2	1	0	0	0	0	0	2	2	10	230	1	60	51	0	23.44	3155	0	0	30	30	585	314	91	304	69	100	98	311.85	13	0	0	0	0
23.89	38.5	2	1	1	0	0	1	0	1	1	10	100	2	60	50	0	20.81	3215	0	0	31	30	586	254.34	95	326	69	103	103	324.45	8	0	0	0	0
23.6138	40	3	2	0	0	0	0	0	2	2	10	340	1	60	52	1	22.13	4600	0	0	32	34	1000	572.265	101	336	73	114	104	343.35		0	0	0	0
20.53	36	2	1	0	0	1	0	0	3	2	10	400	1	60	49	0	20.76	2950	1	0	31	32	630	254.34								0	0	0	0
16.81	39	2	1	0	0	1	0	0	4	2	10	435	1	65	52	0	20.89	3360	0	0	31	29	610	200.96								0	0	0	0
24.91	38	2	1	0	0	0	0	0	2	2	10	275	1	60	50	0	20.57	3360	0	0	27	29	625	314	95	316	73	111	105	340.2		0	0	0	0
27.04	38	2	1	0	0	1	0	0	1	1	10	250	1	60	50	0	20.43	3380	0	0	41	40	540	176.625								0	0	0	0
28.41	39.6	2	1	1	0	0	0	0	1	1	10	200	2	60	53	0	20.76	3785	0	0	33	32	635	254.34	96	335	74	106	109	338.625	14	0	0	0	0
25.35	39	2	1	0	0	0	0	0	3	2	10	50	1	60	50	0	18.75	3150	0	0	30	34	550	254.34								0	0	0	0
26.12	39	2	1	0	0	0	1	0	2	2	10	380	1	60	50	0	18.69	3565	0	0	31	31	585	254.34								0	0	0	0
17	38.5	3	1	0	0	1	0	0	2	1	10	200	2	60	47	0	17.15	2610	0	0	33	34	0.58		93	333	68	90	85	275.625		0	0	0	1
26.28	38	0	0	0	0	0	0	0	2	2	10	380	3	60	50	0		3105	0	0	33		480	176.625	90	309	68	100	98	311.85		0	0	0	0
25.06		2	1	0	0	1	1	0	2	2	10	250	1	65	51	0	22.31	3465		0	35	40	695	314	94	320	68	110	109	344.925		0	0	0	0
23.88	35.2	2	1	1	0	1	0	0	3	2	10	200	2	50	49	0	21.3	3065	1	0	39	43	520	176.625								0	0	0	0
22.04	40	0	0	0	0	0	0	0	3	2	10	350	1	60	48	0		2745	0	0	31		520	283.385	92	319	71	102	98	315		0	0	0	1
24.73	40.2	1	0	0	0	1	0	0	2	1	10	200	2	60	52	0	17.75	3865	0	0	30	33	735	254.34								0	0	0	0
23.15	40.1	2	1	0	0	1	0	0	3	1	10	200	2	60	51	0	24.24	3305	0	0	33	30	650	314								0	0	0	0
27.04	39	2	1	0	0	0	0	0	2	2	10	330	1	60	49	0	23.31	3225	0	0	28	27	655	314	94	330	69	105	100	322.875	13	0	0	0	0
25.25	39	2	1	0	0	0	0	0	2	2	10	250	1	55	50	0	17.22	3010	0	0	29	29	520	132.665	93	328	71	104	91	307.125		0	0	0	0
25	38	3	1	0	0	1	0	0	3	2	10	300	2	60	50	0	20.51	3460	0	0	33	34	500	283.385	96	329	70	108	104	333.9		0	0	0	0
26.73	39	2	0	0	0	1	0	0	2	2	10	800	1	60	50	0	22.58	3685	0	0	36		580	200							7.9	0	0	0	0
21.01	38.6	2	1	0	0	0	1	0	3	2	10	200	2	50	48	0	21.38	2930	0	0	39	39	615	254.34							7	0	0	0	0
21.11	39	2	1	0	0	0	0	0	3	2	10	365	1	60	50	0	23.23	3825	0	0	32	35	615	254.34								0	0	0	0
20.86	36.2	0	0	0	0	0	0	0	3	2	10	200	2	60	50	0		2815	1	0	32		735	176.625	82	288	68	104	83	294.525		0	0	0	0
24.42	40	2	1	0	0	1	0	0	1	1	10	320	1	60	51	0	21.05	3610	0	0	28	33	630	314								0	0	0	0
23.06	39	2	1	1	0	0	0	0	2	1	10	200	2	70	50	0	22.86	3210	0	0	34	36	916	490.625								1	0	0	0
32.14	39.6	2	1	0	0	1	0	0	3	1	10	300	2	50	52	0	20.32	3690	0	0	29	34	670	226.865							14	0	0	0	0
23.39	38	2	1	0	0	1	0	0	1	1	10	205	1		50	0	21.45	3405	0	0	24	28	680	254.34							20	0	0	0	0
22.86	38	0	0	0	0	0	1	0	3	2	10	235	1	50	48	0		2735	0	0	32		560	176.625	92	326	67	103	99	318.15		0	0	0	0
24.49	40.1	2	1	1	0	0	0	0	2	1	10	200	2	50	51	0	23.83	3860	0	0	39	44	710	314	97	306	70	114	113	357.525	11.5	0	0	0	0
23.09	39	2	2	0	0	1	0	0	3	1	10	200	2	60	50	0	27.73	3675	0	0	27	28	680	200.96	94	314	69	119	103	349.65	11	0	0	0	0
24.49	38.4	2	1	0	0	1	0	0	2	2	10	200	2	70	51	0	29.21	3500	0	0	32	51	735	314	96	311	72	94	100	305.55		0	0	0	0
22.22	39.4	0	0	0	0	0	0	0	2	1	10	200	2	60	51	0		3495	0	0	33		680	314								0	0	0	0
22.22	40	0	0	0	0	0	0	0	2	2	10	380	1	50	50	0		3750	0	0	31		625	176.625	95	323	69	114	107	348.075		0	0	0	0
22.46	39	0	0	0	0	0	0	0	2	1	10	350	1	60	52	0		3930	0	0	29		520	283.385	102	342	76	113	109	349.65		0	0	0	0
23.53	36	3	2	0	0	1	0	0	1	1	10	290	3	50	49	0	23.44	2620	1	0	32	34	510	226.865								0	0	0	0
22.86	40	2	2	0	0	1	0	0	2	2	10	140	1	60	50	0	19.23	3510	0	0	28	28	580	314	93	320	69	106	107	335.475		0	0	0	0
21.22	39	2	1	0	0	0	0	0	2	2	10	270	1	60	50	0	19.95	3365	0	0	29	33	675	176.625	94	314	67	102	98	315		0	0	0	0
23.12	38.6	3	1	0	0	1	0	0	1	1	9	200	2	60	50	0	19.2	3965	0	0	31	33	660	254.34	96	327	67	112	111	351.225	17	0	0	0	0
23.36	39.1	3	2	1	0	1	0	0	1	1	10	200	2	660	49	0	17.51	2975	0	0	31	32	540	254.34	93	317	69	97	100	310.275	4	0	0	0	0
28.29	40.5	3	2	0	0	1	0	0	1	1	9	200	2	60	50	0	20.81	3655	0	0	30	31	720	200.96							15	0	0	0	0
20.28	38	2	2	0	0	1	0	0	2	1	10	275	3	60	49	0	19.38	2745	0	0	33	33	525	176.625								0	0	0	0
25.25		2	1	0	0	1	1	0	1	1	10	360	3	60	48	0	21.08	2615		0	39	31	530	176.625	94	328	65	97	91	296.1		0	0	0	0
21.22	38	0	0	0	0	0	0	0	3	1	10	255	1	60	50	0		2930	0	0	30		600	200.96	95	330	69	112	96	327.6		0	0	0	0
19.88	38	3	1	1	0	1	0	0	4	1	10	310	1	60	51	0	24.98	2885	0	0	33	32	660	254.34							11.8	0	0	0	0
31.56	38	2	1	0	0	1	0	0	2	1	9	350	1	60	50	0	20.43	3220	0	0	29	33	580	153.86							12	0	0	0	0
24.49	38.5	2	0	0	0	1	0	0	4	2	10	200	2	80	50	0	20.7	3500	0	0	34	34	900	314							14	0	0	0	0
24.62	39	0	0	0	0	0	0	0	3	2	10	195	1	60	50	0		3445	0	0	28		550	254.34								0	0	0	0
22.09	35	2	1	0	0	0	0	0	2	2	8	200	1	50	47	0	22.86	2240	1	0	30	42	380	200.96	88	308	66	91	84	275.625	13.2	0	0	0	0
23.29	37	0	0	0	0	0	0	0	1	1	10	230	3	50	49	0		2835	0	0	30		580	254.34	89	300	66	97	98	307.125		0	0	0	0
23.38	40	3	1	0	0	1	0	0	2	2	10	250	1	50	50	0	21.3	3285	0	0	33	32	620	153.86	98	330	73	106	103	329.175	9	0	0	0	0
26.56	39	2	1	0	0	1	0	0	2	1	10	310	1	50	50	0	20.24	2745	0	0	27	31	480	153.86							13	0	0	0	1
17.63	38.2	2	0	0	0	1	0	0	5	1	10	200	2	60	49	0	25.22	3050	0	0	37	38	620	254.34	92	317	68	109	100	329.175	18	0	0	0	0
22.72	40	3	2	1	0	1	0	0	2	2	10	310	1	60	51	0	23.07	3820	0	0	27	34	680	314								0	0	0	0
25.06	39.3	3	2	1	0	1	0	0	2	1	10	741	2	60	51	0	26.35	3910	0	0	29	32	560	254.34							16.1	0	0	0	0
24.22	38	2	2	0	0	1	1	0	5	1	10	255	1	60	50	0	20.7	3460	0	0	34	41	650	200.96							16	0	0	0	0
30.48	37.5	2	1	0	0	0	0	0	1	1	10	200	2	50	50	0	25.08	3210	0	0	37	40	650	254.34	93	314	68	108	106	337.05	11	0	0	0	0
28.73	39.1	2	1	0	0	1	1	0	1	1	10	200	2	60	50	0	26.76	3050	0	0	32	34	625	200.96	89	300	65	99	93	302.4	6.5	0	0	0	0
22.49	38	2	1	0	0	1	0	0	2	1	10	355	1	60	49	0	18.66	3285	0	0	30	32	620	200.96	96	330	70	97	110	326.025	17	0	0	0	0
20.32	38.2	2	1	0	0	0	0	0	1	1	10	200	2	60	50	0	24.61	2835	0	0	31	33	600	254.34								0	0	0	0
22.47	40	2	1	0	0	0	0	0	2	1	10	370	1	60	51	0	18.78	3850	0	0	28	28	625	254.34	101	342	77	90	118	327.6	29.6	0	0	0	0
20.06	40	2	2	0	0	1	0	0	2	1	10	370	1	60	51	0	21.05	3800	0	0	30	33	640	254.34							17	0	0	0	0
24.93	39	2	1	0	0	1	0	0	3	2	10	455	1	50	51	0	20.16	3845	0	0	29	30	660	254.34							10.9	0	0	0	0
22.86		1	1	0	0	1	1	0	4	2	10	280	1	60	51	0	20.62	3650		0	35	34	680	314							10.5	0	0	0	0
33.67	38.2	2	1	0	0	1	1	0	3	1	8	200	2	60	50	0	26.22	3820	0	0	34	31	620	226.865	96	327	69	103	109	333.9	11	0	0	0	0
23.15	40	2	1	0	0	1	0	0	2	2	10	255	1	60	51	0	19.92	3800	0	0	28	31	680	346.185								0	0	0	0
20.42	39	2	1	1	0	1	1	0	4	1	10	240	1	60	51	0	20.96	3440	0	0	31	36	685	346.185	94	320	72	111	100	332.325	12	0	0	0	0
26.83	39	2	1	1	0	1	0	0	2	1	10	330	1	60	50	0	19.2	3190	0	0	35	35	650	240	92	313	69	105	104	329.175	21	0	0	0	0
23.88	37	3	2	0	0	1	0	0	2	2	8	200	2	50	47	0	19.23	2770	0	0	29	31	475	153.86								0	0	0	0
23.39	38	2	1	1	0	2	0	0	1	1	10	200	2	50	49	0	21.22	3240	0	0	29	33	550	254.34	97	337	68	104	97	316.575		0	0	0	0
20.59	40	2	1	0	0	0	0	0	1	1	10	330	1	60	50	0	22.77	3540	0	0	26	25	640	254.34	99	335	70	111	109	346.5	18	0	0	0	0
18.25	40	1	0	0	0	1	0	0	2	2	10	330	1	60	50	0	19.13	3475	0	0	31	26	655	176.625							11	0	0	0	0
22.2	38.2	2	0	0	0	0	0	0	2	2	10	200	2		50	0	22.48	3425	0	0	37	32	670	314							13.1	0	0	0	0
22.86	37	2	1	0	0	1	0	0	3	3	10	240	1	60	50	0	21.3	3720	0	0	29	29	630	314							17	0	0	0	0
25.18	40	3	2	0	0	1	0	0	1	1	10	225	1	60	50	0	17.99	3485	0	0	29	29	520	283.385	96	333	71	101	100	316.575		0	0	0	0
17.72	39.4	3	1	0	0	0	1	0	1	1	10	200	2	50	50	0	23.41	3850	0	0	32	32	585	200.96							6	0	0	0	0
21.97	39	2	1	1	0	1	0	0	3	2	10	330	1	70	49	0	20.2	2610	0	0	28	37	510	200.96	93	310	63	107	92	313.425	34.7	0	0	0	1
24.57	40.2	3	1	0	0	0	0	0	1	1	10	250	2	35	50	0	21.09	3320	0	0	36	35	670	176.625	94	317	68	112	105	341.775	21.5	0	0	0	0
27.78	39	2	1	0	0	1	1	0	2	2	10	250	1	60	50	0	21.48	3595	0	0	31	31	520	283.385	92	318	69	101	96	310.275	17	0	0	0	0
22.86	39.1	0	0	0	0	0	0	0	2	1	10	200	2	60	50	0		3880	0	0	37		610	254.34	95	332	74	116	107	351.225		0	0	0	0
26.87	39	2	1	0	0	0	0	0	3	2	10	330	1	60	50	0	20.07	3515	0	0	30	30	415	176.625	97	329	70	107	102	329.175		0	0	0	0
23.67	37	2	2	0	0	1	0	0	1	1	10	310	1	60	49	0	25.29	2845	0	0	29	30	620	226.865								0	0	0	0
26.57	40	2	1	0	0	0	0	0	1	1	10	290	1	60	50	0	21.64	3380	0	0	26	30	510	176.625	94	325	73	108	102	330.75	11	0	0	0	0
24.82	32.3	2	1	0	0	1	0	0	2	1	8	200	2	50	43	0	18.26	1670	1	0	29	31	550	254.34	74	269	57	77	78	244.125		0	0	0	1
27.77	38.5	2	1	1	0	0	0	0	2	1	10	200	2	60	50	0	22.99	3375	0	0	35	34	525	200.96	92	316	69	107	95	318.15		0	0	0	0
24.3	39	2	2	0	0	1	0	0	2	1	10	270	1	60	50	0	19.38	3360	0	0	30	39	610	254.34								0	0	0	0
22.09	38	1	0	0	0	1	0	0	3	2	10	440	1	60	49	0	23.44	3240	0	0	35	36	605	226.865								0	0	0	0
22.49	38	2	2	0	0	1	0	0	2	2	10	240	1	60	49	0	19.98	3075	0	0	26	28	550	200.96							11.7	0	0	0	0
20.34	37	2	0	0	0	1	0	0	2	2	10	110	1	60	50	0	19.83	3545	0	0	27		800	200.96	93	313	70	109	103	333.9		0	0	0	0
23.66	39.4	2	1	1	0	1	0	0	1	1	10	200	2	60	48	0	23.73	3165	0	0	32	35	450	200.96								0	0	0	0
26.12	38.5	2	1	1	0	1	0	0	2	1	10	200	2	60	48	0	17.91	3460	0	0	34	32	570	153.86							15	0	0	0	0
23.04	38	2	2	0	0	1	0	0	2	1	10	310	1	50	51	0	18.07	3595	0	0	32	32	780	346.185								0	0	0	0
25.71	37	2	2	0	0	1	0	0	2	2	10	800	1	60	49	0	24.34	2900	0	0	30	35	850	314	96	334	67	101	93	305.55		0	0	0	0
26.83	41	2	1	0	0	0	0	0	3	2	10	420	1	60	51	0	19.63	3535	0	0	29	29	625	200.96	99	332	75	113	109	349.65	16	0	0	0	0
27.76	36.2	1	1	1	0	1	0	0	3	2	9	200	2	50	49	0	25.64	2835	1	0	28	30	395	200.96								0	0	0	0
27.68	39	2	1	0	0	1	0	0	1	1	10	300	2	60	52	0	28.04	3810	0	0	34	36	570	200.96							16	0	0	0	0
23.63		2	1	0	0	0	0	0	1	1	10	435	1	60	53	0	30.45	3930		0	28	34	700	314	97	328	71	115	104	344.925	15.6	0	0	0	0
24.4824	38.6	2	2	0	0	1	0	0	3	2	10	200	2	60	52	1	23.71	4440	0	0	36	37	880	314							11.4	0	0	0	0
31.0272	41.1	2	1	0	0	1	0	0	3	2	10	200	2	60	51	1	26.82	4370	0	0	36	35	760	314	96	325	74	113	115	359.1	5.7	0	0	0	0
26.12	39	0	0	0	0	0	0	0	3	1	10	325	1	60	50	0		3155	0	0	33		650	200.96								0	0	0	0
22.9371	40.2	0	0	0	0	0	0	0	2	1	10	300	2	60	51	1		4345	0	0	32		1080	314	98	322	70	109	111	346.5		0	0	0	0
23.08	38.4	2	1	0	0	1	0	0	1	1	10	200	2	60	49	0	23.8	3330	0	0	25	30	585	200.96	90	300	67	105	100	322.875	18	0	0	0	0
33.03	39	2	2	1	0	0	0	0	1	1	10	285	1	65	50	0	19.43	2850	0	0	35	36	540	254.34	97	321	67	98	94	302.4		0	0	0	0
22.39	40	2	1	0	0	0	0	0	1	1	10	355	1	60	50	0	21.45	3190	0	0	34	34	580	254.34	96	332	71	108	103	332.325		0	0	0	0
25.31	37	2	1	0	0	1	0	0	1	1	10	290	1	60	49	0	21.41	3000	0	0	31	35	580	379.94	92	310	68	101	96	310.275	13	0	0	0	0
22.13	37.6	0	0	0	0	0	0	0	3	1	10	200	2	60	50	0		3640	0	0	32		590	226.865								0	0	0	0
29.36	39.5	0	0	0	0	0	0	0	3	1	9	300	2	60	48	0		3210	0	1	39		600	226.865	95	331	73	111	96	326.025		0	0	0	0
23.39	38	2	1	0	0	1	0	0	1	1	10	285	1	50	50	0	20.69	3110	0	0	30	34	650	314								0	0	0	0
23.12	40.4	2	1	0	0	0	0	0	1	1	10	200	2	40	50	0	24.65	3880	0	0	31	34	755	283.385	96	329	71	109	109	343.35	14	0	0	0	0
23.67	39	0	0	0	0	0	0	0	1	1	10	280	1	60	50	0		2980	0	0	28		650	314	97	331	67	99	94	303.975		0	0	0	0
26.37	40.4	3	1	0	0	1	0	0	2	1	10	200	2	60	50	0	18.83	3490	0	0	30	30	635	176.625								0	0	0	0
23.67	40	2	1	0	0	0	0	0	1	1	10	360	1	50	48	0	21.09	2830	0	0	29	29	550	200.96	95	327	68	103	89	302.4		0	0	0	0
30.07	38.5	2	1	0	0	0	0	0	4	2	10	200	2	60	50	0	18.37	3700	0	0	33	33	620	176.625							15	0	0	0	0
22.76	40	2	2	1	0	1	1	0	1	1	10	200	2	60	50	0	22.66	3530	0	0	33	35	590	314							12	0	0	0	0
22.76	40	2	2	1	0	1	1	0	1	1	10	200	2	60	50	0	22.66	3530	0	0	33	35	590	314							12	0	0	0	0
21.6	39	3	1	1	0	1	0	0	3	1	10	350	1	50	50	0	23.44	3710	0	0	31	30	610	153.86	97	326	70	116	103	344.925	9.3	0	0	0	0
23.24	39.6	2	1	0	0	0	1	0	2	1	10	200	2	60	50	0	24.44	3445	0	0	29	33	640	254.34	93	320	73	107	110	341.775	9.6	0	0	0	0
26.23	38	3	2	0	0	0	0	0	4	2	10	370	1	60	50	0	22.38	3325	0	0	31	30	580	254.34	91	316	68	103	102	322.875		0	0	0	0
26.12	38	2	1	0	0	1	0	0	1	1	10	370	3	60	50	0	22.38	3265	0	0	31	30	635	254.34								0	0	0	0
24.21	38.4	1	0	1	0	1	0	0	3	2	10	200	2	50	49	0	25.4	2890	0	0	28	30	480	176.625							19.5	0	0	0	0
24.69	39	0	0	0	0	0	0	0	1	1	10	360	3	60	50	0		3020	0	0	32		650	254.34	96	331	67	106	92	311.85		0	0	0	0
19.03	38	2	1	0	0	1	0	0	1	1	10	260	1	60	50	0	23.05	3295	0	0	29	29	585	254.34								0	0	0	0
27.76	38	1	1	0	0	1	0	0	4	2	10	285	1	50	51	0	23.71	3110	0	0	30	36	650	176.625								0	0	0	0
22.22	38	2	1	1	0	1	0	0	1	1	10	425	1	50	51	0	23.44	3600	0	0	30	30	720	314	99	338	73	109	109	343.35	11.2	0	0	0	0
27.68	39	2	1	0	0	1	0	0	2	2	10	105	1	60	50	0	20.9	3440	0	0	24	33	625	254.34							10.3	0	0	0	0
29.3102	38.4	2	1	1	0	0	1	0	3	1	9	200	2	60	53	1	30.86	4275	0	0	37	32	880	314	95	316	71	110	110	346.5	7.5	0	0	0	0
25.93	38	2	1	1	0	1	0	0	3	1	10	415	1	60	49	0	21.48	3160	0	0	32	33	630	176.625								0	0	0	0
21.14	38	2	1	0	0	1	1	0	2	1	10	355	1	60	50	0	20.32	3000	0	1	29	32	550	78.5								0	0	0	0
20.98	39	2	0	0	0	1	0	0	2	2	10	290	1	60	50	0	22.31	3585	0	0	22		560	254.34								0	0	0	0
28.41	39	2	2	1	0	1	0	0	2	1	10	285	1	60	50	0	19.72	3160	0	0	38	43	600	176.625							14.2	0	0	0	0
27.76	38	2	1	0	0	1	0	0	1	1	10	440	1	60	48	0	20.51	2725	0	0	33	34	580	254.34	89	310	66	98	103	316.575	10.2	0	0	0	0
27.76	38	2	1	0	0	1	0	0	1	1	10	440	1	60	48	0	20.51	2725	0	0	33	34	580	254.34	89	310	66	98	103	316.575	10.2	0	0	0	0
23.66	38.4	0	0	0	0	0	0	0	1	1	10	200	2	60	48	0		2910	0	0	25		590	200.96	90	303	68	100	101	316.575		0	0	0	0
23.3209	39.4	3	1	1	0	1	1	0	1	1	10	200	2	60	52	1	22.79	4190	0	0	40	39	600	226.865							6	0	0	0	0
23.67	38.4	2	1	0	0	1	0	0	2	1	10	200	2	40	50	0	18.87	3170	0	1	31		670	176.625	91	312	66	90	100	299.25	10.5	0	0	0	0
25.25	39.4	2	1	1	0	1	0	0	1	1	10	300	2	60	50	0	19.47	3350	0	0	32	31	590	200.96								0	0	0	0
34.09	39	2	1	0	0	1	0	0	4	2	10	195	1	50	50	0	15.61	3275	0	0	26	30	665	200.96							11	0	0	0	0
27.78	40	3	1	0	0	0	0	0	2	2	10	230	1	60	50	0	21.8	3660	0	0	34	34	630	176.625	98	332	73	117	99	340.2		0	0	0	0
25.95	36	0	0	0	0	0	1	0	4	1	10	250	1	60	48	0		3180	1	0	35		510	254.34								0	0	0	0
26.12	38.4	3	1	0	0	1	1	0	1	1	10	200	2	60	48	0	17.97	2870	0	0	33	33	550	226.865	90	317	68	96	99	307.125		0	0	0	0
23.6	39	2	2	1	0	1	0	0	1	1	10	300	2	65	49	0	22.43	3220	0	0	34	32	640	254.34	91	302	69	106	103	329.175	17	0	0	0	0
28.41	37.5	2	1	0	0	1	0	0	1	1	10	200	2	60	50	0	19.15	3065	0	0	27	29	720	200.96							12	0	0	0	0
25.95	39	2	1	0	0	0	0	0	2	2	10	200	2	60	49	0	18.73	3050	0	0	31	33	630	200.96	88	320	68	103	104	326.025	6	0	0	0	0
20.06	37	2	1	0	0	0	0	0	1	1	10	430	1	50	50	0	18.87	3120	0	0	30	30	560	176.625								0	0	0	0
18.94	39	1	1	0	0	1	0	0	3	2	10	255	1	60	50	0	19.23	3390	0	0	28	29	620	200.96							9.8	0	0	0	0
25.25	38.5	2	1	1	0	1	0	0	2	2	10	200	2	50	51	0	23.44	3350	0	0	35	38	680	254.34	94	325	73	103	100	319.725	16	0	0	0	0
26.93	39	2	1	1	0	0	0	0	1	1	10	270	3	60	50	0	20.4	2880	0	0	35	36	410	230	91	322	71	104	99	319.725	12.6	0	0	0	0
26.57	38.2	0	0	0	0	0	0	0	2	2	10	200	2	60	50	0		3540	0	0	34		820	254.34								0	0	0	0
26.73	39	2	1	0	0	1	1	0	1	1	10	150	1	60	49	0	18.83	2855	0	0	35	34	580	200.96							10	0	0	0	0
22.77	38.5	2	1	1	0	1	1	0	1	1	10	400	2	60	50	0	21.51	3245	0	0	33	33	620	254.34	94	321	67	102	114	340.2		0	0	0	0
26.85	39	2	1	1	0	0	0	0	1	1	10	460	1	60	50	0	20.55	3545	0	0	34	33	625	314	92	315	72	103	101	321.3	11.5	0	0	0	0
26.12	39.6	2	1	0	0	1	0	0	1	1	10	200	2	60	51	0	19.53	3450	0	0	32	28	650	254.34								0	0	0	0
23.18	38.1	2	1	1	0	1	1	0	5	2	10	200	2	60	50	0	20.7	3585	0	0	44	45	600	200.96	95	320	71	107	100	326.025	12	0	0	0	0
22.23	38	3	1	0	0	1	0	0	3	2	10	270	1	60	50	0	18.75	3135	0	0	30	30	700	314	91	311	70	99	103	318.15	13.9	0	0	0	0
26.23	39	0	0	0	0	0	0	0	1	1	10	330	1	50	50	0		3210	0	0	29		625	176.625	97	328	67	106	109	338.625		0	0	0	0
24.49	40.6	2	1	0	0	1	0	0	1	1	10	300	2	70	51	0	20.31	3540	0	0	40	41	745	379.94	98	327	69	110	106	340.2	14	0	0	0	0
17.63	38	0	0	0	0	0	0	0	1	1	10	280	1	60	50	0		3160	0	0	29		480	176.625	98	346	70	104	103	326.025		0	0	0	0
24.4218	39	2	1	0	0	0	0	0	1	1	10	200	2	60	53	1	24.22	4355	0	0	30	33	1000	346.185	100	340	74	112	111	351.225	17.4	0	0	0	0
21.6	41	2	1	0	0	0	0	0	2	1	10	255	1	50	47	0	21.61	3000	0	0	28	28	535	314	91	310	67	103	98	316.575	13	0	0	0	0
19.73	40	2	2	0	0	1	0	0	2	1	10	345	1	50	50	0	20.2	3465	0	0	28	36	660	314	94	318	73	100	103	319.725	9	0	0	0	0
25.35	38	0	0	0	0	0	0	0	2	2	10	310	1	60	49	0		2790	0	0	30		470	314	93	303	65	90	95	291.375		0	0	0	0
24.69	38.1	3	2	1	0	1	0	0	3	1	10	400	2	60	49	0	19.92	3330	0	0	34	34	670	314	94	313	72	107	103	330.75	15.6	0	0	0	0
18.73	38	3	2	1	0	0	0	0	1	1	10	305	1	50	51	0	18.42	3735	0	0	33	35	620	314	97	334	72	108	102	330.75	14.8	0	0	0	0
23.66	39	2	1	1	0	0	0	0	1	1	10	420	3	60	50	0	20.58	3265	0	1	29	28	580	254.34							11	1	0	0	0
25.02	39	3	2	0	0	0	0	0	1	1	10	410	1	60	49	0	18.36	2845	0	0	32	32	650	314	93	313	67	103	95	311.85		0	0	0	0
26.73	38	2	1	1	0	1	1	0	1	1	10	400	1	60	48	0	18.65	2765	0	0	32	33	605	200.96	92	326	71	103	91	305.55		0	0	0	0
27.43	39	2	1	1	0	1	0	0	1	1	10	250	1	50	50	0	19.49	3280	0	0	32	31	610	153.86	98	325	70	109	106	338.625	15	0	0	0	0
19.37	39	2	1	0	0	1	0	0	2	1	10	185	1	60	50	0	23.42	3220	0	0	28	29	565	254.34								0	0	0	0
23.36	38	2	0	0	0	1	0	0	3	1	10	375	1	60	50	0	20.81	3555	0	0	28	26	670	254.34							14	0	0	0	0
24.93	39	2	1	1	0	1	1	0	3	1	10	200	2	50	48	0	25.78	2570	0	0	35	32	550	200.96							24	0	0	0	1
22.72	39	2	2	0	0	1	0	0	2	1	10	290	3	50	50	0	19.88	3680	0	0	38	40	640	254.34							14.1	0	0	0	0
22.49	39	0	0	0	0	0	1	0	5	2	10	330	1	60	50	0		3495	0	0	40		620	379.94								0	0	0	0
35.1	40.2	2	1	1	0	0	0	0	1	1	10	200	2	60	50	0	22.48	3685	0	0	33	31	620	200.96	95	324	70	111	96	326.025		0	0	0	0
23.67	39	2	2	0	0	1	0	0	2	1	10	250	2	60	49	0	25.29	3270	0	0	31	30	600	254.34							12.2	0	0	0	0
28.69	37.1	2	1	1	0	1	0	0	2	1	10	250	2	60	50	0	19.57	3085	0	1	35	42	650	200.96							15	1	0	0	0
25.7045	40.1	2	1	0	0	0	1	0	2	2	10	200	2	60	51	1	21.72	4040	0	0	30	34	780	200.96	98	331	75	110	109	344.925	15.5	0	0	0	0
25.25	38.2	0	0	0	0	0	0	0	4	1	10	200	2	50	51	0		3520	0	0	37		720	200.96	90	329	69	111	111	349.65		0	0	0	0
24.49	39	2	1	0	0	1	0	0	2	2	9	360	1	55	51	0	19.83	3590	0	0	32	32	620	153.86							13	0	0	0	0
24.21	38.4	2	1	1	0	1	0	0	2	1	10	300	2	50	49	0	22.06	3080	0	0	35	35	630	153.86	95	319	68	108	96	321.3	10.5	0	0	0	0
20.32	38	2	1	0	0	0	0	0	7	2	10	340	1	60	50	0	19.36	3430	0	0	40	42	630	314	92	319	69	89	101	299.25		0	0	0	0
20.45	39.3	2	1	0	0	0	1	0	1	1	10	200	2	60	50	0	22.14	3535	0	0	36	38	750	314	97	336	69	105	105	330.75		0	0	0	0
25.95	38.5	3	1	1	0	1	0	0	2	1	10	250	2	50	49	0	22.86	2840	0	0	38	37	680	254.34							18	0	0	0	0
25.31	39	2	1	1	0	1	0	0	1	1	10	380	3	60	51	0	23.03	3820	0	0	30	29	620	200.96							9.5	0	0	0	0
25.06	40	2	2	0	0	0	1	0	2	1	10	260	1	50	50	0	22.22	3235	0	0	30	31	610	314							13	0	0	0	0
29.86	39.5	2	1	1	0	0	0	0	1	1	10	1500	2	60	50	0	20.94	3635	0	0	26	26	755	254.34	97	334	70	113	112	354.375	12	0	0	0	0
23.67	39	0	0	0	0	0	0	0	3	2	10	250	1	50	50	0		3255	0	0	36				92	318	69	109	111	346.5		0	0	0	0
29.41	37.4	1	1	0	0	1	0	0	2	1	10	200	2	50	47	0	27.77	2805	0	0	38	37	620	254.34	93	310	66	105	99	321.3	14.6	0	0	0	0
22.86	39.2	2	1	1	0	0	0	0	1	1	10	400	2	55	48	0	18.65	2795	0	0	31	30	495	132.665							15	0	0	0	0
24.07	39.5	2	1	0	0	0	0	0	2	1	10	200	2	60	50	0	24.11	3360	0	0	28	29	585	176.625	101	343	69	113	114	357.525		0	0	0	0
17.72	39	1	0	0	0	0	0	0	2	1	10	200	2	60	47	0	21.22	2630	0	1	23	26	620	200.96							20	0	0	0	1
18	36.6	2	1	0	0	1	1	0	1	1	10	200	2	50	46	0	16.56	2415	1	0	31	34	440	200.96								0	0	0	1
24.42	38	3	1	0	0	1	1	0	2	1	10	225	1	60	49	0	17.63	2865	0	0	33	33	585	200.96	94	325	71	113	104	341.775		0	0	0	0
21.88	37	1	1	0	0	1	0	0	5	3	10	370	1	65	50	0	17.85	3435	0	0	24	27	520	283.385	95	322	67	107	92	313.425		0	0	0	0
25.95	38.3	2	1	1	0	0	0	0	1	1	9	200	2	50	48	0	21.48	2710	0	0	39	39			95	329	64	100	87	294.525	11.6	0	0	0	0
24.93	40	2	1	1	0	1	0	0	1	1	10	200	2	60	50	0	21.83	3560	0	0	34	37	600	254.34								0	0	0	0
23.78	37	2	0	1	0	0	0	0	3	1	10	445	1	50	50	0	25.78	3155	0	0	30	31	530	254.34	92	313	67	103	105	327.6		0	0	0	0
21.1797	41	3	1	0	0	0	0	0	2	1	7	300	2	60	52	1	18.9	4430	0	0	29	32	710	254.34	96	329	71	112	111	351.225	15	0	0	0	0
16.18	39.5	2	1	1	0	1	0	0	1	1	10	200	2	60	50	0	20	3755	0	0	33	30	655	200.96	98	326	72	98	98	308.7	8	0	0	0	0
23.53	37	2	1	0	0	0	0	0	2	2	10	395	1	60	50	0	22.86	3130	0	0	30	34	590	200.96								0	0	0	0
17.31	37	2	1	0	0	1	1	0	4	2	10	350	1	50	47	0	19.57	2595	0	0	28	29	590	176.625	90	310	67	99	90	297.675		0	0	0	1
23.41	40.6	3	1	1	0	1	0	0	1	1	9	200	2	50	51	0	24.96	3525	0	0	34	36	520	200.96							13	0	0	0	0
24.86	38	3	1	0	0	1	0	0	1	1	10	440	1	50	50	0	20.83	2960	0	0	35	35	545	132.665								0	0	0	0
23.15	40	2	2	1	0	1	0	0	1	1	10	455	1	60	50	0	18.29	3120	0	0	31	32	625	254.34	101	338	71	103	104	326.025	13	0	0	0	0
28.41	39.2	2	1	1	0	1	0	0	1	1	10	300	2	60	50	0	21.48	3115	0	0	31	32	620	452	91	325	69	103	101	321.3		0	0	0	0
25.2	39	2	1	1	0	1	0	0	1	1	10	430	1	60	51	0	21.51	3845	0	0	32	33	720	379.94							12	0	0	0	0
23.88	38	1	0	0	0	1	1	0	2	2	10	240	1	70	47	0	22.19	2795	0	0	30	31	610	226.865								0	0	0	0
29.05	39.3	0	0	0	0	0	0	0	2	1	10	200	2	50	50	0		3540	0	1	35		680	283.385	99	325	70	103	111	337.05		0	0	0	0
24.3	38	2	1	0	0	1	0	0	2	2	10	160	1	60	49	0	20.12	3215	0	0	30	27	485	176.625								0	0	0	0
24.49	39	2	1	1	0	1	1	0	2	1	9	360	1	60	50	0	22.86	3720	0	0	35	36	560	314							20	0	0	0	0
21.8	34.3	2	1	0	0	1	0	0	3	1	10	350	2	60	45	0	19.56	2335	1	0	34	53	440	200.96								0	0	0	0
22.49	41	2	1	1	0	0	0	0	1	1	10	200	2	70	50	0	19.92	3340	0	0	30	31	740	200.96							14	0	0	0	0
22.84	38	2	1	0	0	0	0	0	2	1	10	280	1	60	50	0	22.27	3310	0	0	28	31	680	314								0	0	0	0
23.08	38	3	1	0	0	1	0	0	3	2	10	310	1	60	49	0	21.09	2795	0	0	29	29	415	176.625								0	0	0	0
21.31	39.4	2	1	0	0	1	0	0	1	1	10	200	2	50	50	0	18.08	3240	0	0	34	33	540	314	94	319	66	91	99	299.25		0	0	0	0
19.59	40	0	0	0	0	0	0	0	1	1	9	270	1	45	51	0		3250	0	0	32		680	254.34	96	324	71	105	100	322.875		0	0	0	0
22.09	38.5	2	1	1	0	1	0	0	2	1	10	200	2	60	49	0	26.67	2870	0	0	31	32	460	200.96							8	0	0	0	0
21.91	41	2	1	1	0	1	0	0	1	1	10	435	1	60	52	0	22.31	3915	0	0	35	34	680	254.34	97	339	72	108	104	333.9	17.1	0	0	0	0
23.03	38	2	2	0	0	1	0	0	2	1	10	220	1	60	50	0	17.15	2835	0	0	28	31	500	254.34	91	308	68	100	92	302.4	16	0	0	0	0
20.37	37.6	2	1	0	0	0	0	0	2	1	10	300	2	60	50	0	22.46	2840	0	1	30	29	590	200.96	96	325	68	97	98	307.125	9	0	0	0	0
25.46	39	2	1	1	0	0	1	0	1	1	10	200	2	60	50	0	20.2	3505	0	0	30	37	620	254.34							13	0	0	0	0
22.86	38	2	1	1	0	1	1	0	3	1	10	200	2	60	51	0	20.69	3535	0	0	34	34	580	200.96							12.3	0	0	0	0
26.23	38.6	2	1	1	0	0	1	0	2	1	8	200	2	60	50	0	22.04	3550	0	0	36	44	565	153.86	98	334	71	99	107	324.45	16	0	0	0	0
23.12	38.3	0	0	0	0	0	0	0	1	1	8	200	2	60	50	0		3900	0	0	31		640	254.34	93	316	71	105	104	329.175		0	0	0	0
24.22	39.6	3	2	0	0	1	0	0	1	1	10	200	2	50	50	0	22.96	3375	0	0	30	29	580	176.625								0	0	0	0
24.22	37.1	1	0	1	0	1	1	0	4	2	10	300	2	60	48	0	26.95	3240	0	0	37	37	540	200.96							14	0	0	0	0
23.67	39	2	1	0	0	0	0	0	2	1	10	310	1	60	49	0	17.92	2825	0	0	33	33	480	226.865	97	323	72	102	93	307.125		0	0	0	0
23.12	38.3	2	1	0	0	1	0	0	2	1	10	250	2	60	50	0	19.65	3740	0	0	30	33	740	226.865	100	330	69	115	88	319.725	11.5	0	0	0	0
23.12	38.3	2	1	0	0	1	0	0	2	1	10	250	2	60	50	0	19.65	3740	0	0	30	33	740	226.865	100	330	69	115	88	319.725	11.5	0	0	0	0
30.35	38.4	0	0	0	0	0	0	0	3	1	10	1131	2	60	51	0		3775	0	0	38		495	254.34	92	337	71	112	110	349.65		0	0	0	0
24.42	39	2	1	0	0	1	0	0	1	1	10	200	2	50	49	0	21.23	3205	0	0	31	31	615	254.34							12	0	0	0	0
21.97	39	1	0	0	0	1	0	0	1	1	10	255	1	60	50	0	21.23	3600	0	0	21	30	680	254.34							14	0	0	0	0
27.55	38.2	1	0	0	0	1	0	0	5	2	10	200	2	60	50	0	21.63	3285	0	0	34	32	665	200.96							17.9	0	0	0	0
24.69	36.5	2	2	0	0	1	1	0	2	2	10	200	2	60	48	0	23.42	3115	1	0	30	31	535	254.34	96	309	69	104	100	321.3		0	0	0	0
21.3	38.2	2	1	1	0	1	1	0	1	1	10	200	2	3940	49	0	20.03	2940	0	0	30	33	680	200.96								0	0	0	0
21.79	38.4	2	2	0	0	1	1	0	1	1	10	200	2	50	49	0	19.92	3185	0	0	34	35			94	313	73	108	102	330.75	8.3	0	0	0	0
27.04	36	2	1	0	0	1	0	0	2	2	10	270	1	65	48	0	27.28	3520	1	0	30	30	580	176.625								0	0	0	0
20.52	40	2	1	0	0	1	0	0	1	1	10	305	1	50	50	0	18.43	3375	0	0	30	33	635	254.34							16.2	0	0	0	0
27.76	39	3	0	0	0	0	0	0	2	2	10	300	1	75	51	0	18.81	3695	0	0	29		820	314								0	0	0	0
27.04	37.1	0	0	0	0	0	0	1	2	1	10	200	2	60	50	0		3440	0	0	37		760	283.385								0	0	0	0
22.86	39	2	0	0	0	1	0	0	1	1	10	295	1	60	50	0	24.03	3555	0	0	28	27	630	314	89	311	70	112	108	346.5	21.2	0	0	0	0
25.35	38	3	2	1	0	0	0	0	1	1	10	350	1	65	50	0	18.2	3500	0	0	34	39	620	200.96	95	325	70	104	101	322.875		0	0	0	0
24.76	39	2	1	0	0	0	1	0	1	1	10	200	2	50	50	0	19.54	3150	0	0	35	34	625	200.96							9.6	0	0	0	0
21.97	39	0	0	0	0	0	0	0	1	1	10	340	1	60	50	0		3285	0	0	29		550	254.34								0	0	0	0
22.41	40	2	1	0	0	1	1	0	2	1	10	340	3	50	50	0	24.3	3535	0	0	29	30	550	254.34	93	311	67	106	110	340.2	12	0	0	0	0
23.37	38.1	2	1	1	0	0	1	0	2	1	10	200	2	50	50	0	20.4	3610	0	0	29	31	785	254.34	98	322	74	109	104	335.475		0	0	0	0
27.55	37.5	3	1	0	0	1	0	0	4	2	9	200	2	50	51	0	24.43	3505	0	0	40	40	680	226.865	96	335	69	100	100	315	11.5	0	0	0	0
23.09	37	1	1	0	0	1	1	0	4	1	10	325	1	60	50	0	24.01	3530	0	0	28	31	620	200.96								0	0	0	0
24.16	40	2	0	0	0	1	0	0	1	1	10	390	3	60	51	0	22.41	3430	0	0	32	33	650	314	96	338	75	107	108	338.625	13	0	0	0	0
31.56	40.2	1	0	1	0	1	0	0	2	1	10	250	2	60	50	0	22.03	3455	0	0	27	39	700	254.34							26	0	0	0	0
26.26	37.6	3	1	1	0	0	0	0	1	1	10	200	2	60	50	0	28.23	3370	0	0	37	38	680	254.34	96	320	66	98	103	316.575	14	0	0	0	0
30.42	37.5	3	2	0	0	0	1	0	2	1	10	200	2	60	48	0	21.09	2870	0	0	37	40	600	314								0	0	0	0
29.41	38.2	2	2	1	0	0	0	0	1	1	10	200	2	50	49	0	16.94	3050	0	0	33	32	615	176.625	90	306	67	102	96	311.85	15	0	0	0	0
18.91	38.2	2	2	1	0	0	0	0	1	1	10	200	2	50	49	0	16.94	3050	0	0	33	32	615	176.625	90	306	67	102	96	311.85	15	0	0	0	0
25.95	38.6	2	1	1	0	0	0	0	3	1	10	200	2	60	51	0	19.72	3735	0	0	34	33	560	254.34	95	325	69	105	102	326.025	14	0	0	0	0
25.95	38.6	2	1	1	0	0	0	0	3	1	10	200	2	60	51	0	19.72	3735	0	0	34	33	560	254.34	95	325	69	105	102	326.025	14	0	0	0	0
19.05	39	1	0	1	0	1	0	0	1	1	9	230	1	60	47	0	21.09	2815	0	0	22	31	480	254.34							10.8	0	0	0	0
25.68	39	3	1	1	0	1	0	0	2	1	10	350	2	60	52	0	20.2	3910	0	0	32	31	630	200.96								0	0	0	0
25.68	39	3	1	1	0	1	0	0	2	1	10	350	2	60	52	0	20.2	3910	0	0	32	31	630	200.96								0	0	0	0
24.21	38.3	3	2	1	0	1	0	0	1	1	10	200	2	60	49	0	18.8	3110	0	0	36	40	600	176.625							8.6	0	0	0	0
17.24	41	2	1	0	0	0	0	0	2	1	10	200	2	60	50	0	29.43	3480	0	0	24	25	685	314	96	331	66	105	108	335.475	10	0	0	0	0
27.76	40	2	1	0	0	1	0	0	2	2	10	320	1	60	50	0	18.96	3000	0	0	31	30	650	254.34	95	315	68	99	95	305.55	11.5	0	0	0	0
24.49	38.6	2	1	1	0	0	0	0	3	1	10	200	2	60	50	0	20.58	3885	0	0	40	44	650	200.96	96	323	71	112	104	340.2	13	0	0	0	0
23.53	38	2	2	0	0	0	0	0	2	2	10	255	1	60	49	0	18.22	3095	0	0	32	31	590	200.96								0	0	0	0
20.28	39	1	0	0	0	0	0	0	3	1	10	270	1	50	51	0	19.57	3420	0	0	28	28	610	254.34								0	0	0	0
24.22	40.4	3	2	0	0	1	0	0	2	1	10	200	2	60	50	0	22.43	3540	0	0	33	38	540	200.96							18	0	0	0	0
25.96	39	0	0	0	0	0	0	0	3	3	10	250	1	60	50	0		3310	0	0	23		520	283.385	98	326	68	97	101	311.85		0	0	0	0
20.75	38	2	1	1	0	0	0	0	2	1	10	200	2	60	47	0	23.44	2595	0	0	28	28	450	176.625	92	308	67	96	97	303.975	18	0	0	0	0
25.83	36	2	1	1	0	0	0	0	2	1	10	340	1	50	49	0	20.08	2920	1	0	32	33	570	226.865							11	0	0	0	0
21.3	39	2	1	0	0	1	0	0	3	2	10	210	1	60	52	0	19.66	3650	0	0	37	52	650	226.865								0	0	0	0
22.86	39	2	1	0	0	0	1	0	2	2	10	315	1	60	50	0	21.91	2910	0	0	30	30	635	176.625	89	296	66	105	103	327.6		0	0	0	0
24.22	38.4	2	0	0	0	0	1	0	3	1	10	650	2	50	50	0	28.93	3400	0	0	33		630	226.865	90	328	69	103	99	318.15		0	0	0	0
21.6	37	2	2	1	0	1	0	0	1	1	10	270	1	60	50	0	20.45	3090	0	0	32	32	510	153.86								0	0	0	0
27.76	39	0	0	0	0	0	0	0	1	1	10	425	3	60	52	0		3980	0	0	32		590	200.96	94	325	72	111	106	341.775		0	0	0	0
23.89	38	2	1	1	0	1	1	0	2	1	10	200	2	60	50	0	25.06	3430	0	0	30	33	600	254.34							6	0	0	0	0
24.69	39	2	1	0	0	1	0	0	3	2	10	255	1	60	50	0	18.37	3160	0	0	34	40	620	200.96								0	0	0	0
28.2	37.1	3	1	0	0	1	1	0	1	1	10	200	2	60	53	1	29.75	4500	0	0	32	35	750	314	92	323	69	112	113	354.375	13	0	0	0	0
16.62	40	2	1	0	0	1	0	0	2	1	10	370	1	65	51	0	21.6	3345	0	0	27	32	600	314	98	331	72	107	94	316.575		0	0	0	0
26.12	37	2	1	0	0	1	1	0	2	1	10	320	1	50	46	0	18.31	2475	0	1	36	39	555	200.96							12.4	0	0	0	1
22.09	38.5	0	0	0	0	0	0	0	2	2	10	200	2	60	50	0		3040	0	0	24		750	254.34								0	0	0	0
22.49	38.1	3	2	1	0	0	1	0	1	1	10	200	2	60	51	0	21.45	3480	0	0	34	42	665	314	98	329	71	100	107	326.025	12.8	0	0	0	0
24.49	38.1	2	1	1	0	1	0	0	1	1	10	200	2	35	48	0	16.65	2825	0	0	33	32	465	176.625	96	332	72	90	106	308.7	10.5	0	0	0	0
28.73	40	2	1	0	0	1	0	0	1	1	10	200	2	60	50	0	17.58	3420	0	0	26	27	540	176.625							17.2	0	0	0	0
23.66	40	2	1	0	0	0	0	0	4	2	10	260	1	60	50	0	22.96	2975	0	0	39	37	420	176.625							20.6	0	0	0	0
30.07	41	3	1	0	0	0	0	0	3	1	10	300	2	60	50	0	24.78	3500	0	0	34	34	710	254.34	95	325	72	108	108	340.2	14	0	0	0	0
24.16	37.1	2	1	1	0	1	0	0	1	1	10	200	2	60	50	0	24.13	3620	0	0	37	46	560	176.625	94	327	71	102	105	326.025	13	0	0	0	0
26.12	39	3	1	0	0	1	1	0	2	2	10	260	1	60	51	0	23.03	3480	0	0	36	37	550	200.96	96	320	73	110	104	337.05	8.4	0	0	0	0
21.0181	39	0	0	0	0	0	0	0	2	2	10	460	1	60	51	1		4075	0	0	37		780	254.34								0	0	0	0
23.84	38.5	2	1	1	0	1	0	0	2	1	10	400	2	40	50	0	22.04	3530	0	0	30	34	600	226.865	93	308	71	100	105	322.875	17.3	0	0	0	0
22.91	39.3	3	0	1	0	0	0	0	1	1	10	200	2	70	50	0	23.44	3200	0	0	32		720	254.34	89	308	69	93	108	316.575	15	0	0	0	0
20.55	39	3	1	0	0	1	0	0	2	2	10	200	2	50	49	0	18.75	2920	0	0	31	31	560	200.96	94	325	73	103	103	324.45	12.5	0	0	0	0
24.4218	38.4	2	1	1	0	0	0	0	1	1	10	200	2		51	1	22.27	4475	0	0	35	39	975	314	99	329	72	113	107	346.5	16.6	0	0	0	0
25.95	39.3	0	0	0	0	0	0	0	3	2	10	200	2	60	50	0		3090	0	0	35		590	314	96	328	70	102	98	315		0	0	0	0
17.6447	40	2	1	0	0	1	0	0	4	2	10	245	1	60	50	1	22.64	4075	0	0	27	27	820	415.265							18.3	0	0	0	0
19.53	38.4	1	1	1	0	0	0	0	1	1	10	200	2	60	49	0	24.02	2955	0	0	35	40	530	254.34							27.7	0	0	0	0
20.52	41	2	1	0	0	1	0	0	2	1	10	200	2	60	48	0	19.23	2670	0	0	27	28	440	254.34	93	313	68	93	96	297.675	14.5	0	0	0	1
24.69	40	2	2	0	0	1	0	0	2	2	9	250	1	65	50	0	22.58	3700	0	0	36	36	670	176.625							16.9	0	0	0	0
23.18	39	2	1	0	0	1	0	0	2	1	10	490	1	60	50	0	21.72	3505	0	0	31	31	620	254.34							16	0	0	0	0
34.35	38.5	2	1	0	0	1	0	0	1	1	10	200	2	60	50	0	21.05	3505	0	0	32	32	785	314	103	341	68	96	98	305.55	10	0	0	0	0
21.22	39	0	0	0	0	0	0	0	2	2	10	270	1	60	50	0		3320	0	0	28		610	176.625								0	0	0	0
21.6	41	2	1	1	0	1	0	0	1	1	10	200	2	60	50	0	18.13	3490	0	0	31	32	600	200.96	90	319	71	111	99	330.75	6.5	0	0	0	0
25	30.6	3	2	0	0	0	0	0	1	1	8	200	2	30	36	0		1060	1	1	32	34	210	113	76	262	46	66	68	211.05	10.5	0	0	0	1
22.2	37.1	0	0	0	0	0	0	0	1	1	8	300	2	50	49	0		2890	0	0	28		540	132.665								0	0	0	0
25.1	38.6	2	1	1	0	1	0	0	2	2	10	200	2	50	50	0	23.81	3740	0	0	40	42	750	314							15.3	0	0	0	0
26.12	39.3	2	1	0	0	1	0	0	1	1	10	200	2	65	50	0	27.92	3080	0	1	30	31	625	310							17.7	0	0	0	0
27.76	40	2	1	0	0	0	0	0	1	1	10	320	1	50	50	0	22.14	3475	0	0	30	33	610	226.865							10	0	0	0	0
21.95	37.4	1	1	0	0	1	0	0	5	2	10	200	2	60	50	0	22.21	3110	0	0	41	30	565	176.625	88	335	67	105	100	322.875	9.5	0	0	0	0
19.84	40	2	1	0	0	1	0	0	2	2	10	180	1	60	50	0	17.91	3700	0	0	28	34	590	314								0	0	0	0
22.86	38.6	2	1	0	0	1	0	0	2	1	10	200	2	60	50	0	20.31	3670	0	0	38	40	600	200.96	94	328	73	105	100	322.875	12	0	0	0	0
24.77	40	3	2	0	0	1	0	0	1	1	8	200	2	60	49	0	23.01	3075	0	0	29	32	580	200.96								0	0	0	0
23.57	38.4	0	0	0	0	0	1	0	6	3	10	200	2	60	50	0		3265	0	0	39		690	254.34								0	0	0	0
32.85	38.5	2	1	1	0	0	1	0	1	1	10	400	2	70	50	0	24.98	3685	0	0	35	39	865	314	98	333	69	108	89	310.275	22	0	0	0	0
21.6	37.1	2	1	0	0	0	1	0	2	2	9	610	2	60	51	0	18.82	3660	0	0	33	34	745	254.34	96	322	72	110	102	333.9	15.2	0	0	0	0
27.78	39	2	1	1	0	1	0	0	2	1	10	250	1	50	49	0	18	3230	0	0	33	33	550	153.86							16.3	0	0	0	0
21.71	40	3	1	1	0	1	0	0	1	1	10	450	1	60	50	0	23.44	3500	0	0	31	29	510	176.625							14	0	0	0	0
27.76	38.6	2	1	0	0	1	0	0	3	1	7	200	2	70	51	0	20.38	3540	0	0	24	24	620	314	92	324	71	99	107	324.45	21	0	0	0	0
17.56	39	2	1	1	0	0	1	0	2	1	10	285	1	60	50	0	18.36	3145	0	0	30	30	565	254.34	94	320	70	102	106	327.6	11	0	0	0	0
23.78	39.6	2	1	0	0	0	0	0	1	1	10	200	2		49	0	23.74	2955	0	0	27	28	580	200.96								0	0	0	0
21.01	40	1	0	1	0	1	0	0	1	1	10	220	1	60	49	0	16.71	3035	0	0	34	36	580	226.865							15	0	0	0	0
23.36	39	2	1	0	0	1	0	0	3	1	10	360	3	60	50	0	20.44	3435	0	0	30	36	620	254.34								0	0	0	0
19.59	34.5	1	0	1	0	0	0	0	2	1	8	300	2	60	47	0	22.21	2540	1	1	28	36	650	226.865								0	0	0	0
27.76		3	2	0	0	1	0	0	2	1	10	230	1	60	50	0	20.31	3115		0	27	29	610	254.34	96	325	68	100	99	313.425	10	0	0	0	0
26.54	38.1	0	0	0	0	0	1	0	5	1	9	200	2	60	50	0		3720	0	0	36		670	314	94	322	67	108	109	341.775		0	0	0	0
22.3513	40	3	2	0	0	1	0	0	1	1	10	325	1	60	52	1	21.26	4250	0	0	30	30	680	615.44	101	337	73	103	113	340.2	15	0	0	0	0
24.77	38.5	1	0	0	0	1	1	0	3	1	8	200	2	60	52	0	26.56	3520	0	0	34	50	680	254.34							3.2	0	0	0	0
22.5331	38	0	0	0	0	0	0	0	2	2	8	400	1	60	51	1		4210	0	1	25		650	254.34	94	327	69	111	104	338.625		0	0	0	0
26.12	37	2	1	0	0	1	0	0	1	1	10	305	1	50	51	0	18.75	3950	0	0	30	30	620	226.865							16	0	0	0	0
24.16	38.2	0	0	0	0	0	1	0	1	1	10	300	2	50	50	0		3320	0	0	34		610	176.625								0	0	0	0
17.92	38.1	2	1	0	0	1	1	0	2	2	10	300	2	60	47	0	19.37	2770	0	0	30	30	570	254.34							11.2	0	0	0	0
20.52	37.5	2	1	0	0	1	1	0	1	1	10	200	2	50	48	0	24.56	2580	0	0	30	32	500	200.96								0	0	0	0
21.55	38.4	0	0	0	0	0	0	0	1	1	10	200	2	60	49	0		2810	0	1	33		590	226.865	91	307	70	103	94	310.275		0	0	0	0
27.62	39	2	1	1	0	1	0	0	1	1	10	100	2	60	47	0	20.7	3285	0	0	30	30			95	320	68	109	94	319.725	17	0	0	0	0
20.2	38.1	1	0	1	0	1	1	0	1	1	10	200	2	50	48	0	25.81	2650	0	0	38	34	550	200.96							2	0	0	0	0
22.46	38.4	2	2	0	0	1	0	0	1	1	10	200	2	50	49	0	20.03	3125	0	0	29	29	610	254.34							13	0	0	0	0
28.41	39	2	1	0	0	1	0	0	2	2	10	200	2	60	50	0	17.85	3435	0	0	34	33	596	200.96	96	323	70	101	106	326.025	11.5	0	0	0	0
26.42	38	2	1	0	0	1	1	0	1	1	10	225	1	60	50	0	24.22	3230	0	0	36	48	565	176.625								0	0	0	0
29.54	38.5	2	1	1	0	1	0	0	1	1	8	200	2	40	52	0	22.21	3865	0	0	35	39	386.5	254.34	101	348	73	113	110	351.225	16	0	0	0	0
22.99	39	0	0	0	0	0	0	0	3	2	10	215	1	65	50	0		3535	0	0	34		505	254.34								0	0	0	0
22.09	38.4	1	1	0	0	1	0	0	1	1	10	200	2	60	50	0	18.75	3050	0	0	28	35	620	200.96	94	315	69	100	95	307.125	11.4	0	0	0	0
29.41	39.1	2	1	1	0	0	1	0	1	1	10	250	2	60	49	0	24.44	3225	0	0	38	37	725	314	94	326	71	101	102	319.725	18.5	0	0	0	0
22.99	37.4	0	0	0	0	0	1	0	1	1	10	200	2	60	48	0		2925	0	0	31		500	254.34								0	0	0	0
26.73	38	0	0	0	0	0	0	0	2	1	10	240	1	60	49	0		3140	0	0	28		600	176.625								0	0	0	0
21.63	39	0	0	0	0	0	0	0	2	1	10	305	1	60	50	0		3335	0	0	27		620	254.34	90	300	71	102	91	303.975		0	0	0	0
26.73	38.6	1	0	1	0	1	1	0	3	1	10	200	2	50	49	0	24.44	3360	0	0	28	31	520	254.34	92	308	67	104	104	327.6	12	0	0	0	0
26.73	38.6	1	0	1	0	1	1	0	3	1	10	200	2	50	49	0	24.44	3360	0	0	28	31	520	254.34	92	308	67	104	104	327.6	12	0	0	0	0
21.97	41	0	0	0	0	0	0	0	3	2	10	270	1	60	50	0		3235	0	0	32		530	200.96								0	0	0	0
23.84	41	2	1	1	0	1	0	0	1	1	10	425	3	50	51	0	20.9	3715	0	0	29	29	610	314							16.8	0	0	0	0
22.86	35	1	0	1	0	1	0	0	4	2	10	400	2	50	50	0	22.86	3230	1	0	32	36	680	200.96							11	0	0	0	0
23.36	31	0	0	0	0	0	0	0	1	1	9	240	1	60	42	0		1870	1	0	36		460	176.625	81	280	57	86	83	266.175		0	0	0	0
26.28	40	2	0	1	0	1	0	0	1	1	10	370	3	60	50	0	23.15	3800	0	0	35	34	625	254.34							13.6	0	0	0	0
29.41	38.3	2	0	1	0	1	1	0	1	1	9	200	2	60	50	0	30.27	3385	0	0	30	33	680	200.96							-1	0	0	0	0
24.7046		2	1	1	0	1	0	0	2	1	10	320	1	60	50	1	24.32	4015		0	34	35	680	176.625	101	341	71	104	109	335.475		0	0	0	0
29.39	39	0	0	0	0	0	0	0	1	1	10	330	1	60	50	0		3380	0	0	35		600	153.86	95	319	68	96	104	315		0	0	0	0
26.12	37	3	2	1	0	0	0	0	2	1	10	435	1	60	49	0	24.09	2840	0	0	34	45	615	200								0	0	0	0
26.23	38	2	1	0	0	1	0	0	2	1	10	365	1	60	50	0	20.7	3445	0	0	31	28	615	200.96	95	326	71	96	99	307.125		0	0	0	0
29.04	40	2	1	0	0	1	0	0	3	1	10	200	2	60	50	0	26.73	3820	0	0	38	35	580	200.96	105	362	71	109	100	329.175	11	0	0	0	0
24.21	40	3	1	0	0	1	0	0	2	1	10	200	2	60	50	0	21.45	3160	0	0	30	29	620	176.625								0	0	0	0
19.88	39	0	0	0	0	0	0	0	3	2	10	265	1	60	50	0		3690	0	0	30		640	176.625	94	338	71	107	109	340.2		0	0	0	0
19.03	37	0	0	0	0	0	0	0	1	1	10	360	1	60	50	0		3315	0	0	31		620	176.625								0	0	0	0
28	39.3	2	1	1	0	1	0	0	1	1	10	200	2	60	52	1	17.42	4065	0	0	27	31	805	314	99	334	74	104	111	338.625		0	0	0	0
28.74	40	2	1	0	0	1	0	0	2	1	10	445	1	60	50	0	23.44	3500	0	1	28	29	520	283.385	94	320	71	108	105	335.475		0	0	0	0
21.97	30	3	2	0	0	1	1	0	2	1	8	320	1	60	39	0	24.03	1660	1	0	31	33	500	379.94								0	0	0	0
26.28	39.1	2	1	0	0	1	0	0	1	1	10	400	2	60	51	0	31.91	3630	0	0	29	30	755	379.94							19	0	0	0	0
19.69	38.3	2	1	1	0	1	0	0	1	1	10	200	2	60	51	0	20.82	3900	0	0	37	38	780	254.34							17	0	0	0	0
23.45	39.1	1	0	1	0	1	1	0	2	1	9	200	2	55	45	0	18.26	2300	0	0	31	33	470	200.96	91	297	64	98	92	299.25	12.9	0	0	0	1
21.5	38	2	2	0	0	1	0	0	2	1	10	360	1	60	48	0	19.73	3030	0	0	31	31	615	200.96	96	326	67	101	101	318.15		0	0	0	0
29.74		1	0	1	0	1	0	0	1	1	10	350	1	50	50	0	28.98	3225		0	29	31	570	254.34	96	329	68	106	95	316.575	9	0	0	0	0
28.3204	40.4	2	1	0	0	1	0	0	1	1	10	250	2	60	52	1	20.7	4200	0	0	32	33	780	314	101	341	73	116	115	363.825	11.8	0	0	0	0
24	35.3	2	0	1	0	1	0	0	1	1	9	250	2	50	45	0	20.81	1950	1	1	35		360	176.625	87	308	61	83	97	283.5	18	0	0	0	1
24.86	40	3	1	0	0	0	0	0	1	1	10	200	2	60	51	0	20.2	3755	0	0	29	27	720	200.96	93	328	70	107	108	338.625	13.5	0	0	0	0
24.8	38	2	1	1	0	1	0	0	1	1	10	360	3	60	51	0	22.58	3240	0	0	30	33	590	314	96	332	70	109	102	332.325		0	0	0	0
25.35	39	3	2	1	0	1	0	0	2	2	10	295	1	60	50	0	21.63	3965	0	0	31	30	560	200.96							16.1	0	0	0	0
21.97	39	0	0	0	0	0	0	0	2	1	10	265	1	60	50	0		3635	0	0	26		520	283.385	95	316	71	110	109	344.925		0	0	0	0
27.04	39.3	3	1	0	0	1	0	0	2	1	10	200	2	60	50	0	20.17	3280	0	0	36	37	720	254.34								0	0	0	0
18.94	39	0	0	0	0	0	1	0	1	1	10	440	1	60	50	0		3305	0	0	34		650	226.865	96	311	69	96	114	330.75		0	0	0	0
20.78	39.5	2	1	1	0	1	0	0	1	1	10	200	2	60	50	0	24.84	3755	0	0	33	35	650	200.96	95	324	70	109	108	341.775	15	0	0	0	0
20.78	39.5	2	1	1	0	1	0	0	1	1	10	200	2	60	50	0	24.84	3755	0	0	33	35	650	200.96	95	324	70	109	108	341.775	15	0	0	0	0
24.77	41	2	1	0	0	1	0	0	3	1	10	340	3	60	50	0	19.81	3635	0	0	31	36	580	200.96	101	335	70	105	106	332.325	7	0	0	0	0
21.6	37.1	2	1	1	0	0	0	0	3	1	10	200	2	50	47	0	18.78	2550	0	0	38	43	365	113.04							1.5	0	0	0	0
23.53	40.6	2	1	0	0	1	0	0	4	1	10	200	2	60	50	0	18.82	3830	0	0	36	34	710	254.34	95	336	71	107	98	322.875		0	0	0	0
27.47	40.4	0	0	0	0	0	0	0	4	1	10	200	2	50	52	0		3630	0	0	32		740	314	99	338	72	104	102	324.45		0	0	0	0
21.97	39	2	1	1	0	1	0	0	3	1	10	360	1	60	50	0	24.77	3715	0	0	27	26	710	379.94								0	0	0	0
23.78	39	0	0	0	0	0	0	0	2	2	10	185	1	50	50	0		2865	0	0	28		330	176.625	90	301	68	99	93	302.4		0	0	0	0
24.73	38	2	1	0	0	1	0	0	1	1	10	380	1	50	50	0	20.17	3425	0	0	31	34	505	153.86	92	319	70	109	102	332.325	16	0	0	0	0
29.59	39	0	0	0	0	0	0	0	1	1	9	230	1	60	50	0		3305	0	0	31		650	254.34								0	0	0	0
24.69	39	0	0	0	0	0	0	0	2	2	10	395	1	60	50	0		3020	0	0	33		540	254.34								0	0	0	0
21.22	39	2	1	1	0	0	0	0	1	1	10	420	1	60	50	0	21.26	3575	0	0	30	33	500	379.94	98	333	70	113	107	346.5	22	0	0	0	0
24.62	38.2	0	0	0	0	0	0	0	1	1	10	200	2	60	50	0		2780	0	0	37		580	176.625								0	0	0	0
22.55	38.5	3	0	0	0	1	0	0	1	1	10	200	2	60	50	0	18.29	3510	0	0	32			314							10.1	0	0	0	0
26.12	38.3	3	2	1	0	0	0	0	1	1	10	200	2	50	50	0	28.13	3545	0	0	32	36	7	200.96	91	325	70	114	93	326.025	14.5	0	0	0	0
21.22	38.6	3	2	0	0	0	0	0	2	2	10	200	2	60	51	0	22.48	3200	0	0	35	36	620	200.96	95	322	63	100	88	296.1	12.4	0	0	0	0
24.09	38.3	0	0	0	0	0	0	0	2	1	10	500	2	60	50	0		3460	0	1	35		660	200.96								0	0	0	0
25.35	39	2	1	0	0	1	0	0	2	2	10	235	1	60	49	0	20.52	3205	0	0	31	34	620	230								0	0	0	0
22.86	40.3	2	1	1	0	1	0	0	2	1	10	200	2	60	52	0	19.63	3980	0	0	36	33	585	254.34							13	0	0	0	0
24.48	39	3	0	0	0	1	1	0	1	1	10	200	2	60	49	0	23.62	3210	0	0	30		560	176.625							9	0	0	0	0
30.28	38.61	2	2	0	0	1	0	0	2	1	10	200	2	60	50	0	23.53	3470	0	0	30	33										0	0	0	0
30.86	40.2	2	1	1	0	1	0	0	1	1	10	200	2	60	50	0	19.23	3520	0	0	35	37	590	254.34							17	0	0	0	0
19.41	37.6	2	1	1	0	0	1	0	1	1	10	200	2	60	50	0	23.44	3150	0	0	35	34	520	254.34	93	313	71	101	105	324.45	7	0	0	0	0
23.51	38.6	2	1	0	0	1	0	0	1	1	10	250	2	60	50	0	20.03	3150	0	0	33	35	615	176.625							15.9	0	0	0	0
27.14	39.3	0	0	0	0	0	0	0	2	1	10	200	2	60	52	0		3760	0	0	30		655	200.96	97	330	71	121	99	346.5		0	0	0	0
26.8054	39.3	0	0	0	0	0	1	0	2	1	10	300	2	55	52	1		4340	0	0	29		1100	379.94	94	337	71	115	106	348.075		0	0	0	0
22.86	40	3	2	0	0	1	0	0	2	2	10	270	1	50	50	0	19.82	3160	0	0	31	33	560	254.34	93	320	73	102	102	321.3	14	0	0	0	0
29.22	39	2	1	1	0	1	0	0	1	1	10	300	1	60	52	0	21.51	3610	0	0	31	32	620	283.385	95	320	72	99	102	316.575		0	0	0	0
29.39	38	2	2	1	0	0	0	0	1	1	10	275	1	60	50	0	19.14	3500	0	0	29	31	720	254.34							16.2	0	0	0	0
29.39	38	2	2	1	0	0	0	0	1	1	10	275	1	60	50	0	19.14	3500	0	0	29	31	720	254.34							16.2	0	0	0	0
23.24	39	0	0	0	0	0	0	0	1	1	10	445	1	60	50	0		3235	0	0	31			254.34	97	332	70	115	88	319.725		0	0	0	0
23.39	40	3	2	1	0	0	0	0	2	1	10	335	1	60	51	0	21.26	3750	0	0	31	29	685	200.96	98	336	75	110	111	348.075		0	0	0	0
23.88	38	2	2	0	0	1	1	0	2	2	10	240	1	50	50	0	21.23	3170	0	0	23	56	550	176.625								0	0	0	0
20.52	38.1	2	1	1	0	0	0	0	3	1	10	200	2	60	47	0	19.34	2770	0	0	32	33	490	200.96	93	315	66	102	95	310.275	19.5	0	0	0	0
29.75	40	1	1	1	0	1	0	0	3	1	10	305	1	50	50	0	17.47	3350	0	0	31	31	560	200.96							24	0	0	0	0
23.39	38	0	0	0	0	0	0	0	2	2	10	330	1	60	50	0		3570	0	0	32		620	226.865								0	0	0	0
19.03	39.1	1	1	1	0	0	0	0	3	1	10	300	2	50	49	0	18.99	2960	0	0	40	50	620	176.625	92	328	70	108	97	322.875	24.5	0	0	0	0
31.38	40	2	1	1	0	1	0	0	1	1	10	370	1	70	52	0	21.97	3530	0	0	29	32	620	254.34	99	328	71	107	100	326.025		0	0	0	0
25.25	37	2	1	1	0	1	0	0	2	1	10	425	1	60	50	0	20.2	3205	0	0	34	40	650	254.34	95	329	68	106	95	316.575	14.9	0	0	0	0
24.73	39	3	2	0	0	1	0	0	1	1	10	445	1	60	50	0	20.06	3200	0	0	32	31	480	254.34								0	0	0	0
30.41	38	2	2	1	0	0	0	0	1	1	10	200	2	50	49	0	22.96	3285	0	0	30	32	660	176.625	94	325	70	106	99	322.875	7.7	0	0	0	0
22.34	38	1	1	1	0	1	1	0	1	1	10	230	1	60	49	0	23.42	2740	0	0	30	30	505	200.96	92	308	65	86	93	281.925	5	0	0	0	0
28.7144	39.6	0	0	0	0	0	0	0	2	1	9	200	2	60	52	1	28	4230	0	1	33		650	254.34							9	0	0	0	0
23.4926	40	2	1	0	0	0	0	0	1	1	10	400	1	60	55	1	20.2	4260	0	0	26	26	780	379.94							19.9	0	0	0	0
29.05	39	0	0	0	0	0	0	0	2	1	10	310	1	50	50	0		2870	0	0	32		585	226.865								0	0	0	0
23.06	40	2	1	1	0	0	0	0	1	1	10	360	1	60	50	0	21.22	3530	0	0	31	31	640	254.34	97	333	73	111	106	341.775		0	0	0	0
22.72	38	3	2	1	0	0	0	0	3	1	10	310	1	60	50	0	17.72	3330	0	0	30	30	630	314	96	325	68	99	97	308.7		0	0	0	0
28.41	34.6	2	1	0	0	0	0	0	2	1	10	200	2	25	45	0	22.03	2370	1	0	27	28	525	132.665	85	299	65	79	92	269.325	10	0	0	0	1
20.24	39	2	1	0	0	0	0	0	2	2	10	325	1	60	50	0	23.05	3280	0	0	28	29	565	176.625								0	0	0	0
25.66	39	2	2	0	0	1	0	0	4	2	10	200	2	60	50	0	21.97	3735	0	0	33	38	373.5	254.34	95	322	70	100	108	327.6	16.4	0	0	0	0
22.09	41	2	1	0	0	1	0	0	6	1	10	240	1	60	49	0	18.52	3835	0	0	28	42	660	314							18.5	0	0	0	0
21.72	40	1	0	0	0	0	0	0	2	1	10	310	1	60	50	0	18.36	3420	0	0	29	28	640	254.34								0	0	0	0
23.15	38.6	2	1	1	0	1	1	0	3	1	8	200	2	60	50	0	23.34	3850	0	0	30	31	670	176.625	104	362	73	112	103	338.625	8.2	0	0	0	0
25.31	39.3	3	1	0	0	1	0	0	2	1	10	200	2	60	49	0	23.38	3870	0	0	29	30	680	254.34							10	0	0	0	0
25.35	38	2	1	0	0	1	0	0	1	1	10	480	1	60	50	0	22.31	3100	0	0	33	31	590	169.56	95	325	64	99	104	319.725		0	0	0	0
25.5025	40.4	1	0	0	0	1	0	0	4	2	10	1560	2	60	52	1	23.88	4280	0	0	35	37	860	379.94	96	325	72	119	112	363.825	24	0	0	0	0
22.86	39.6	2	2	1	0	0	1	0	1	1	10	200	2	60	50	0	21.23	3260	0	0	39	40	680	254.34	93	330	71	101	108	329.175	10.7	0	0	0	0
24.49	38.4	1	0	1	0	1	0	0	1	1	10	200	2	60	50	0	26.71	3780	0	0	39	41	610	176.625							12.4	0	0	0	0
23.53	38.6	3	1	0	0	0	0	0	1	1	10	200	2	60	50	0	18.07	3305	0	0	36	37	540	283.385	100	335	69	105	99	321.3	12.8	0	0	0	0
23.12	38	2	1	0	0	0	1	0	1	1	10	310	1	70	50	0	21.89	3175	0	0	30	32	650	200.96	95	319	70	104	96	315	13.2	0	0	0	0
24.22	38	2	2	0	0	1	0	0	1	1	10	200	2	53	47	0	19.23	3060	0	0	31	31	775	200.96							12	0	0	0	0
18.52	36	2	1	1	0	1	0	0	1	1	10	200	2	60	45	0	22.99	2450	1	1	31	35	490	176.625								0	0	0	0
24.4824	39.3	2	1	1	0	1	1	0	1	1	9	200	2	50	50	1	23.05	4140	0	1	27	27	710	490.625								0	0	0	0
17	39.1	2	1	1	0	1	0	0	1	1	10	300	2	40	48	0	18.9	2700	0	0	32	34	480	200.96	91	311	64	86	99	291.375	14	0	0	0	1
21.78	39.1	3	1	1	0	0	1	0	1	1	10	250	2	60	50	0	18.2	3655	0	0	33	36	498	200.96								0	0	0	0
21.78	39.1	3	1	1	0	0	1	0	1	1	10	250	2	60	50	0	18.2	3655	0	0	33	36	498	200.96								0	0	0	0
21.22	36.4	3	1	1	0	1	0	0	1	1	10	300	2	50	48	0	20.56	2530	1	0	34	33	560	254.34							6.5	0	0	0	0
20.57	39	2	1	1	0	1	1	0	2	1	10	310	1	60	50	0	24.89	3055	0	0	42	41	650	200.96	90	313	65	103	97	315		0	0	0	0
22.04	41	3	2	0	0	1	0	0	7	2	10	345	1	60	50	0	18.48	3420	0	0	28	32	580	200.96	99	336	72	112	107	344.925	17.5	0	0	0	0
21.22	39	2	1	0	0	0	1	0	1	1	10	350	1	60	52	0	24.77	3650	0	0	28	28	790	314	96	330	72	110	107	341.775	9.2	0	0	0	0
35.49	40.2	2	1	1	0	0	0	0	1	1	10	200	2	60	51	0	29.02	3850	0	0	34	40	685	200.96	100	336	76	109	112	348.075	13.4	0	0	0	0
19.72	39	0	0	0	0	0	0	0	1	1	10	250	1	30	50	0		3560	0	0	29		610	226.865	98	326	69	104	103	326.025		0	0	0	0
27.68	38	2	1	0	0	1	1	0	2	1	10	310	1	60	50	0	26.81	3785	0	0	28	28	630	314	95	321	68	117	111	359.1	12	0	0	0	0
18.94	39	3	2	0	0	0	0	0	2	2	10	255	1	60	50	0	19.63	3160	0	0	35	32	660	254.34								0	0	0	0
26.4014	38.2	2	1	0	0	0	0	0	2	2	10	300	2	60	52	1	26.95	4015	0	0	25	25	850	226.865							4	0	0	0	0
21.22	40	2	1	0	0	0	0	0	2	1	10	330	1	60	51	0	24.39	3295	0	0	33	36	540	314	92	315	75	101	104	322.875	9.6	0	0	0	0
28.4	40	2	0	0	0	1	0	0	2	1	10	950	1	60	50	0	17.97	3280	0	0	28	28	455	200.96	98	338	72	105	102	326.025		0	0	0	0
28.1	39.5	2	1	1	0	1	1	0	1	1	10	200	2	60	49	0	23.44	2725	0	0	34	37	560	254.34	94	322	74	99	94	303.975	8.7	1	0	0	1
17.1	38.4	3	2	0	0	1	1	0	4	2	10	400	2	60	50	0	24.14	3285	0	0	40	44	425	254.34	90	293	68	103	106	329.175	9.4	0	0	0	0
26.64	38.5	2	1	0	0	0	0	1	1	1	10	200	2	50	50	0	18.67	3065	0	0	27	30	725	176.625							15.2	0	0	0	0
30.86	38	2	1	0	0	1	0	0	2	1	10	340	3	60	51	0	20.31	3395	0	0	28	30	650	254.34							17	0	0	0	0
21.61	34	0	0	0	0	0	0	0	2	1	10	350	1	50	45	0		2145	1	0	34		425	176.625	84	293	64	90	84	274.05		0	0	0	0
25.83	38	2	1	0	0	1	0	0	3	2	10	270	1	60	50	0	23.01	2990	0	0	41	41	520	283.385	89	302	66	100	96	308.7		0	0	0	0
24.91	39	2	1	0	0	1	0	0	2	1	10	270	1	60	49	0	21.23	3330	0	0	29	29	620	200.96							16	0	0	0	0
23.81	38.3	2	1	0	0	1	0	0	3	2	10	200	2	50	50	0	23.03	3530	0	0	37	37	640	314							19	0	0	0	0
20.79	38	2	1	1	0	1	0	0	2	1	10	190	1	60	49	0	17.31	2850	0	0	30	33	555	176.625								0	0	0	0
24.45	39	3	0	0	0	1	0	0	1	1	10	305	1	60	50	0	18.73	3045	0	0	31		610	254.34							18.3	0	0	0	0
15.96	39.1	1	1	0	0	1	0	0	4	2	10	300	2	70	50	0	20.7	3020	0	0	33	32	590	200.96							15	0	0	0	0
25.35	38	2	1	0	0	1	0	0	2	1	10	290	1	50	47	0	19.91	2525	0	0	29	29	620	314							14	0	0	0	1
25.67	37	1	1	1	0	1	1	0	3	1	10	450	1	50	47	0	17.31	2340	0	0	32	34	400	176.625							5.7	0	0	0	1
23.67	38.3	2	1	1	0	0	0	0	1	1	4	200	2	50	50	0	18.75	3760	0	0	27	27	670	314	97	325	72	110	105	338.625	16	0	0	0	0
22.2	40.1	2	1	0	0	0	0	0	2	1	10	200	2		50	0	18.81	3320	0	0	30	29	655	314	96	329	70	110	100	330.75		0	0	0	0
21.6443	39	1	0	0	0	1	0	0	2	1	10	370	1	60	51	1	17.63	4200	0	0	27	28	550	254.34								0	0	0	0
25.69	40	3	2	0	0	1	0	0	2	2	10	225	1	60	51	0	20.58	3785	0	0	35	33	630	379.94	92	319	71	103	102	322.875	15	0	0	0	0
21.15	39	2	1	0	0	0	1	0	2	1	10	345	1	50	50	0	17.58	3345	0	0	28	28	620	200.96	93	320	69	112	105	341.775	15.2	0	0	0	0
22.76	40.2	2	0	0	0	1	0	0	1	1	10	200	2	60	51	0	21.8	3865	0	0	24		670	254.34	96	333	77	110	115	354.375	8.7	0	0	0	0
25.25	38.4	2	1	1	0	0	0	0	2	1	10	200	2	50	51	0	22.72	3875	0	0	32	31	710	226.865	100	341	78	111	105	340.2	14	0	0	0	0
22.9371	39.2	2	1	0	0	1	0	0	2	2	10	200	2	70	52	1	22.04	4130	0	0	33	32	845	314								0	0	0	0
23.36	39	0	0	0	0	0	0	0	3	2	10	255	1	60	50	0		3355	0	0	33		620	200.96	90	304	68	102	101	319.725		0	0	0	0
25.5025	39	2	1	0	0	1	0	0	1	1	10	250	1	60	52	1	24.17	4025	0	0	24	27	710	254.34								0	0	0	0
27.44	38.3	0	0	0	0	0	0	0	4	2	10	200	2	60	51	0		3880	0	0	34		885	254.34								0	0	0	0
24.69	39	3	2	0	0	1	0	0	1	1	10	260	1	60	48	0	21.23	2820	0	0	30	32	480	113.04								0	0	0	0
25.54	40	1	1	0	0	1	0	0	2	1	9	310	3	50	52	0	20.32	3485	0	0	23	39	650	314	97	327	74	107	108	338.625	21.6	0	0	0	0
19.96	39	2	0	0	0	1	0	0	2	1	10	300	3	30	48	0	18.29	2670	0	0	29	33	580	200.96								0	0	0	1
23.29	38	2	1	1	0	1	0	0	1	1	10	295	1	50	52	0	18.78	3490	0	0	31	32	650	200.96								0	0	0	0
26.08	39.4	2	1	0	0	1	0	0	1	1	10	200	2	55	50	0	19.05	3175	0	0	29	31	605	314	92	314	71	99	107	324.45	16	0	0	0	0
22.9371	38	1	1	0	0	1	0	0	3	2	10	485	1	65	53	1	24.61	4515	0	1	34	37	900	314	97	337	75	111	112	351.225	16	1	0	0	0
23.12	38	2	2	0	0	1	0	0	3	2	10	265	1	55	51	0	23.23	3370	0	0	35	40	580	254.34								0	0	0	0
25.01	38.6	0	0	0	0	0	0	0	4	1	10	200	2	50	50	0		3140	0	0	32		650	314								0	0	0	0
23.67	41	0	0	0	0	0	0	0	1	1	10	310	1	60	50	0		3685	0	0	26		620	314								0	0	0	0
23.89	38.2	3	1	0	0	1	0	0	1	1	10	200	2	45	49	0	20.13	3310	0	0	30	27	605	226.865	96	333	66	112	103	338.625	12.2	0	0	0	0
23.78	39	3	2	0	0	1	0	0	2	2	10	230	1	60	48	0	20.2	2875	0	0	33	35	560	200.96	92	311	70	102	95	310.275	18	0	0	0	0
16.98	37.2	0	0	0	0	0	0	0	2	1	10	300	2	60	50	0		2920	0	1	36		535	176.625								0	0	0	0
27.78	41.3	2	1	0	0	0	0	0	5	1	10	200	2	60	50	0	21.34	3750	0	0	32	32	625	254.34							12	0	0	0	0
23.67	40	3	1	0	0	1	0	0	4	2	10	385	1	60	50	0	19.31	3360	0	0	36	34	615	176.625	91	316	72	107	98	322.875	11.5	0	0	0	0
26.5226	38.6	2	1	1	0	1	0	0	1	1	10	200	2	60	51	1	27.22	4050	0	0	38	42	890	346.185	98	347	72	113	106	344.925		0	0	0	0
29	40	3	1	0	0	1	0	0	2	2	10	290	1	60	48	0	26.4	2715	0	0	43	44	480	254.34	87	307	66	96	97	303.975	15	0	0	0	1
22.6	37	3	2	1	0	1	0	0	1	1	10	330	1	60	47	0	17.24	2630	0	0	40	51	620	254.34	96	312	67	99	94	303.975		0	0	0	0
26.5226	39.6	2	1	0	0	1	0	0	1	1	10	200	2	60	51	1	28.23	4480	0	0	23	28	820	314							17	0	0	0	0
22.14	39.2	2	1	0	0	0	0	0	4	2	10	200	2		51	0	25.4	3830	0	0	37	41	850	314	99	343	72	108	112	346.5		0	0	0	0
25.38	38	0	0	0	0	0	0	0	1	1	10	280	1	60	50	0		3060	0	0	29		520	153.86								0	0	0	0
24.22	37.6	2	1	0	0	0	0	0	1	1	10	200	2	50	48	0	21.63	3045	0	0	29	32	485	176.625	93	323	69	99	93	302.4		0	0	0	0
19.61	40	3	2	0	0	0	0	0	2	1	10	440	1	60	51	0	23.53	3605	0	0	31	30	620	254.34	97	331	73	108	103	332.325		0	0	0	0
26.73	37.5	3	0	0	0	0	0	0	1	1	7	200	2	50	49	0	18.99	2660	0	0	46		530	254.34	85	283	64	95	100	307.125	11	0	0	0	0
22.49	37	2	2	0	0	1	0	0	1	1	10	255	1	60	49	0	17.69	2840	0	0	28	32	650	200.96	90	312	65	87	96	288.225		0	0	0	0
17.14	38.3	3	1	0	0	1	1	0	1	1	10	200	2	60	50	0	25.48	3840	0	1	31	32	880	452.16	96	330	69	103	112	338.625	25.8	0	0	0	0
21.97	39	2	1	0	0	1	0	0	1	1	10	235	1	60	50	0	21.01	3315	0	0	26	25	620	314							16.1	0	0	0	0
25.5025	39.6	2	1	0	0	1	0	0	1	1	10	250	2	60	51	1	24.51	4070	0	0	29	24	615	314	97	315	73	120	111	363.825	16	0	0	0	0
24.15	39	2	1	0	0	1	0	0	2	2	10	250	1	60	50	0	23.44	3885	0	0	29	28	690	283.385							18.5	0	0	0	0
21.6443	39	2	1	0	0	1	0	0	1	1	7	380	3	65	53	1	21.26	4230	0	0	27	26	705	314	99	312	70	115	114	360.675		0	0	0	0
21.85	38	0	0	0	0	0	0	0	5	2	8	200	2	60	60	0		2950	0	0	32		690	314								0	0	0	0
27.46	39.2	0	0	0	0	0	0	0	4	2	10	200	2	60	50	0		3390	0	0	33		660	254.34	96	321	72	104	102	324.45		0	0	0	0
20.76	36.6	0	0	0	0	0	0	0	4	2	10	200	2	60	48	0		2560	1	0	36		560	200.96								0	0	0	0
21.6	40	3	1	0	0	1	0	0	1	1	10	430	1	60	50	0	19.68	3705	0	0	28	47	530	176.625	96	329	69	112	107	344.925		0	0	0	0
29.54	38.3	3	1	0	0	1	1	0	1	1	10	200	2	65	52	0	21.45	3500	0	0	29	27	690	314								0	0	0	0
24.38	37	2	1	0	0	1	0	1	2	2	10	200	2	30	49	0	20.31	2710	0	0	33	32	490	200.96	93	315	67	92	90	286.65	14	0	0	0	0
27.78	40.1	3	2	0	0	0	0	0	1	1	10	250	2	60	49	0	20.57	2985	0	0	30	30	780	254.34							16.4	0	0	0	0
24.74	38	3	1	0	0	1	0	0	2	1	10	230	1	70	49	0	20.5	2785	0	0	29	29	510	153.86	101	335	71	113	106	344.925	11.6	0	0	0	0
21.55	38	2	1	0	0	1	0	0	1	1	10	300	2	60	51	0	18.29	3390	0	0	34	41	650	314	88	307	67	106	88	305.55	17	0	0	0	0
27.47	37.5	3	1	0	0	1	0	0	2	1	10	200	2	60	50	0	22.04	3025	0	0	28	33	550	254.34								0	0	0	0
24.8	38	3	2	0	0	1	0	0	2	1	10	320	3	90	48	0	18.52	2830	0	0	33	33	520	283.385							12.3	0	0	0	0
23.12	40.5	2	1	0	0	0	0	0	3	2	10	200	2	55	49	0	20.55	3450	0	0	32	35	600	200.96	96	327	70	99	106	322.875	27	0	0	0	0
27.68	35	0	0	0	0	0	0	0	1	1	10	210	1	60	49	0		2710	1	0	36		600	226.865								0	0	0	0
29.54	37.4	2	1	0	0	1	0	0	2	1	10	200	2	25	52	0	16.53	3570	0	0	28	30	680	254.34	97	330	70	104	108	333.9	15.5	0	0	0	0
26.5226	40.3	2	1	0	0	1	0	0	1	1	10	200	2	60	51	1	25.39	4040	0	0	32	36	960	1256	101	350	71	108	107	338.625	14	0	0	0	0
21.63	40.5	2	1	0	0	1	0	0	1	1	10	300	2	50	50	0	20.31	3830	0	0	31	34	383	254.34	95	315	70	114	110	352.8	17.6	0	0	0	0
23.07	40	2	1	0	0	1	0	0	2	1	10	255	1	20	51	0	18.69	3415	0	0	26	31	620	314								0	0	0	0
27.78	35.5	2	1	0	0	1	0	0	1	1	9	200	2	50	48	0	23.83	2575	1	0	31	38	420	200.96								0	0	0	0
26.9468	41.1	2	1	0	0	1	0	0	1	1	10	200	2	50	51	1	19.91	4250	0	0	30	36	600	200.96	95	338	71	109	116	354.375	17	0	0	0	0
28	37	1	0	1	0	1	0	0	1	1	10	300	2	50	48	0	19.47	2740	0	0	32	42	590	314	95	319	72	115	103	343.35	13	0	0	0	1
17	38.5	2	2	0	0	1	0	0	2	1	10	200	2	60	48	0	17.01	2685	0	0	27	26	415	254.34	88	301	64	97	95	302.4	12.5	0	0	0	1
29.05	38.6	2	1	0	0	1	1	0	1	1	10	200	2	60	50	0	33.87	3095	0	0	30	30	550	200.96	92	312	66	101	82	288.225	11	0	0	0	0
20.9	38	1	1	0	0	1	0	0	4	2	10	200	2	45	48	0	23.53	3365	0	0	41	37	720	200.96	93	322	67	98	94	302.4	16.6	0	0	0	0
22.31	38.4	3	2	1	0	1	0	0	3	1	10	250	2	50	50	0	18.61	3580	0	0	30	32	760	176.625	90	330	70	119	109	359.1	16	0	0	0	0
17	37.2	3	2	0	0	1	0	0	1	1	10	200	2	25	44	0	17.22	2330	0	0	29	27	380	176.625	86	304	62	85	88	272.475	11.2	0	0	0	1
28.41	39.1	3	2	1	0	0	0	0	5	1	10	200	2	50	50	0	20.31	3080	0	0	31	31	610	254.34	90	316	70	93	98	300.825	11.5	0	0	0	0
28.29	39	2	0	0	0	1	1	0	1	1	10	150	1	60	50	0	20.08	3390	0	0	28	29	520	283.385							20	0	0	0	0
22.86	38	2	1	0	0	1	0	0	1	1	10	235	1	60	50	0	21.99	3055	0	0	34	32	580	200.96							20	0	0	0	0
23.6	38	3	2	0	0	1	0	0	1	1	10	440	1	65	49	0	19.92	3025	0	0	32	33	510	176.625								0	0	0	0
23.06	38	0	0	0	0	0	1	0	3	2	10	250	1	50	49	0		3195	0	0	35		620	254.34								0	0	0	0
27.36	40	2	1	0	0	1	0	0	1	1	10	260	1	60	50	0	17.82	3705	0	0	21	23	570	176.625								0	0	0	0
23.37	38	2	2	0	0	1	0	0	2	1	10	255	1	60	49	0	22.66	3145	0	0	31	34	580	254.34							12.7	0	0	0	0
30.78	38	2	2	0	0	1	0	0	1	1	10	250	1	30	50	0	19.47	3490	0	0	32	33	520	283.385								0	0	0	0
23.89	39	2	2	0	0	1	0	0	1	1	10	200	1	50	50	0	16.94	3090	0	0	29	37	520	314	97	341	71	106	99	322.875	11.6	0	0	0	0
27.04	37.5	2	1	0	0	1	0	0	1	1	10	200	2	60	47	0	21.48	2420	0	0	32	26	520	226.865							17	0	0	0	1
22.0382	39.5	3	2	0	0	1	0	0	1	1	10	200	2	60	51	1	19.58	4095	0	0	34	33	890.2	490.625	98	331	70	111	104	338.625	15.5	0	0	0	0
22.15	39	2	1	0	0	1	0	0	1	1	10	350	1	65	51	0	22.68	3255	0	0	26	33	650	254.34	94	327	73	109	106	338.625	31.1	0	0	0	0
26.09	38.6	2	1	0	0	1	0	0	2	2	10	200	2	60	50	0	21.41	3020	0	0	35	36	660	254.34								0	0	0	0
24.4824	38.6	2	1	0	0	1	0	0	4	2	10	300	2	60	50	1	23.15	4010	0	0	32	31	540	283.385	94	325	68	108	102	330.75	22	0	0	0	0
23.66	38.3	0	0	0	0	0	0	0	1	1	10	200	2	60	49	0		3415	0	0	25		680	176.625								0	0	0	0
29	38.6	2	1	1	0	0	0	0	1	1	10	200	2	50	49	0	26.84	2570	0	0	37	37	520	176.625							0	0	0	0	1
28.57	38	1	1	0	0	1	0	0	1	1	10	285	1	60	47	0	19.05	2680	0	1	22	25	475	200.96							25	0	0	0	1
20.05	38.4	0	0	0	0	0	0	0	1	1	10	200	2	60	47	0		2870	0	0	30		610	132.665	95	327	70	94	104	311.85		0	0	0	0
26.73	40.1	3	2	0	0	1	0	0	1	1	10	400	2	60	48	0	25.95	3590	0	0	28	28	540	283.385							20	0	0	0	0
23.66	39.4	3	2	0	0	1	1	0	2	1	8	200	2	60	50	0	22.86	3940	0	0	33	34	780	314	99	340	68	113	118	363.825	6.5	0	0	0	0
29	38.5	1	0	0	0	1	0	0	3	2	10	200	2	50	50	0	24.97	2695	0	0	22	26	525	200.96							13	0	0	0	1
24.49	39	2	1	0	0	1	0	0	1	1	10	365	1	80	50	0	18.42	3505	0	0	30	30	660	314	97	338	71	101	103	321.3	24.3	0	0	0	0
24.77	39	2	2	0	0	0	0	0	2	1	10	355	1	65	52	0	21.51	3480	0	0	27	27	650	200.96	92	323	72	105	95	315	17	0	0	0	0
24.22	39.3	2	1	0	0	0	0	0	2	2	10	200	2	60	50	0	18.08	3515	0	0	30	28	625	615.44							12	0	0	0	0
28.1	40.4	2	1	0	0	1	0	0	1	1	10	200	2	60	49	0	23.53	2785	0	0	28	27	590	283.385								0	0	0	1
26.12	37	1	0	0	0	1	0	0	4	2	10	145	1	60	49	0	17.9	2915	0	0	28	25	510	200.96								0	0	0	0
21.05	38	2	1	0	0	0	0	0	1	1	10	180	1	50	50	0	16.56	3060	0	0	27	27	620	226.865	92	311	70	102	103	322.875	12.9	0	0	0	0
25.5025	39.6	2	1	0	0	1	0	0	1	1	10	200	2	65	51	1	26.71	4550	0	0	22	26	835	254.34								0	0	0	0
22.86	41	0	0	0	0	0	0	0	1	1	10	285	1	60	50	0		3255	0	0	28		560	254.34	93	326	71	102	104	324.45		0	0	0	0
17	37	2	1	0	0	1	1	0	2	1	10	290	1	70	46	0	18.14	2280	0	0	28	29	420	176.625							16.5	0	0	0	1
26.5226	40	2	1	0	0	1	0	0	3	1	10	300	2	65	52	1	24.46	4225	0	0	30	29	850	314							11.1	0	0	0	0
24.21	41.1	2	1	0	0	1	0	0	2	1	10	200	2	60	49	0	22.27	3270	0	0	31	33	580	314	99	335	70	101	104	322.875	15	0	0	0	0
28.1	39.4	2	0	1	0	1	0	0	1	1	10	300	2	60	54	1	24.69	4770	0	0	31	42	815	176.625	102	340	75	114	114	359.1	15	0	0	0	0
21.7958	40	1	1	0	0	1	0	0	2	1	8	410	3	60	55	1	20.82	4570	0	0	29	32	520	283.385							22.2	0	0	0	0
31.01		0	0	0	0	0	0	0	2	1	10	1530	3	60	51	0		3260		1	34		655	283.385	99	329	67	103	91	305.55		0	0	0	0
20.5535		0	0	0	0	0	0	0	2	2	9	270	1	50	52	1		4000		0	29		625	254.34	100	345	73	104	105	329.175		0	0	0	0
20.41	36.4	2	1	0	0	1	0	0	2	1	10	200	2	50	49	0	22.55	2820	1	1	23	34	580	153.86	99	328	69	95	96	300.825	20.5	0	0	0	0
23.67	38.4	2	1	0	0	1	1	0	2	2	10	200	2	50	50	0	32.03	3130	0	0	32	34	650	254.34	88	309	66	103	98	316.575	4	0	0	0	0
26.5226	41	3	1	0	0	0	0	0	2	2	10	355	1	60	52	1	25.06	5080	0	0	37	41	940	490.625	101	348	71	106	115	348.075	16	0	0	0	0
24.45	38	2	0	0	0	0	0	0	1	1	10	280	1	60	52	0	18.59	3545	0	0	30	30	520	176.625	97	329	70	106	100	324.45		0	0	0	0
23.32	38	2	0	0	0	1	0	0	1	1	10	255	1	75	48	0	17.91	3065	0	0	28	26	520									0	0	0	0
35.44	38.4	2	1	1	0	1	0	0	1	1	10	200	2	60	50	0	19.29	3030	0	0	36	39	540	200.96	95	315	72	102	99	316.575	1.5	0	0	0	0
35.44	38.4	2	1	1	0	1	0	0	1	1	10	200	2	60	50	0	19.29	3030	0	0	36	39	540	200.96	95	315	72	102	99	316.575	1.5	0	0	0	0
31.27	39	3	1	0	0	1	0	0	1	1	10	150	1	60	50	0	17.97	3500	0	0	27	26	385	283.385	96	333	69	107	105	333.9	17	0	0	0	0
24.07	39	2	1	0	0	1	0	0	1	1	10	400	1	90	49	0	18.36	2915	0	0	28	31	585	254.34							20.6	0	0	0	0
22.09	39	3	2	0	0	1	0	0	1	1	10	250	1	60	51	0	22.72	3640	0	0	32	32	620	254.34								0	0	0	0
22.5331	39.6	3	1	0	0	1	0	0	2	1	0	320	1	60	51	1	24.84	1900	0	0	29	30	620	283.385	95	326	71	106	106	333.9	11	0	0	0	0
22.5331	39.6	3	1	0	0	1	0	0	2	1	0	320	1	60	51	1	24.84	1900	0	0	29	30	620	283.385	95	326	71	106	106	333.9	11	0	0	0	0
22.34	39.4	0	0	0	0	0	0	0	1	1	10	200	2	55	50	0		3890	0	0	40		710	200.96	98	326	73	104	103	326.025		0	0	0	0
27.76	38	3	2	0	0	0	0	0	1	1	10	200	2	60	51	0	15.18	3025	0	0	26	25	585	200.96	96	328	67	100	88	296.1		0	0	0	0
23.39	39	2	1	0	0	1	0	0	4	2	10	380	1	60	50	0	20.7	3520	0	0	36	38	510	176.625	95	324	66	104	112	340.2		0	0	0	0
25.93	39.1	2	1	0	0	1	0	0	1	1	4	200	2	60	49	0	20.58	3270	0	0	40	40	520	254.34	96	314	68	99	102	316.575	13	0	0	0	0
25.44	41	3	2	0	0	1	0	0	1	1	8	350	1	50	50	0	18.75	3640	0	0	33	34	610	226.865	97	332	71	105	99	321.3	20	0	0	0	0
21.72	37	3	2	1	0	0	0	0	1	1	10	390	1	60	50	0	20.31	2980	0	0	33	34	610	226.865	91	304	68	96	85	285.075	15.5	0	0	0	0
26.78	36	0	0	0	0	0	0	0	1	1	10	200	2	40	48	0		2705	1	0	31		675	254.34								0	0	0	0
22.09	40	2	1	0	0	0	0	0	1	1	9	300	1	60	48	0	21.33	2990	0	0	31	31	520	283.385	94	308	66	101	94	307.125	11	0	0	0	0
21.8	37	2	2	1	0	1	0	0	1	1	10	270	1	60	45	0	17.85	2160	0	0	34	36	490	254.34							-3	0	0	0	1
23.07	41.1	2	1	1	0	1	0	0	1	1	10	200	2	20	51	0	19.23	3580	0	0	27	26	635	176.625	100	335	73	114	100	337.05	16.5	0	0	0	0
25.95	38.2	2	1	1	0	1	0	0	2	1	10	350	2	60	50	0	25.39	3120	0	0	26	29	560	200.96	94	332	69	111	101	333.9	13	0	0	0	0
25.95	38.2	2	1	1	0	1	0	0	2	1	10	350	2	60	50	0	25.39	3120	0	0	26	29	560	200.96	94	332	69	111	101	333.9	13	0	0	0	0
24.16	37	1	1	1	0	1	0	0	3	1	10	255	1	60	49	0	30.86	3210	0	0	28	30	610	283.385	88	308	67	105	101	324.45	0	0	0	0	0
27.76	39	2	1	0	0	1	0	0	1	1	10	200	2	60	47	0	20.57	2870	0	0	29	26	510	169.56	95	333	64	96	86	286.65	16	0	0	0	0
23.3209	39.1	2	1	1	0	1	1	0	2	1	10	200	2	108	51	1	20.28	4020	0	0	41	43	870	314							12	0	0	0	0
21.95	38.2	2	1	0	0	1	0	0	3	1	10	200	2	65	50	0	19.63	3240	0	0	33	32	630	314							26	0	0	0	0
27.04	37	2	0	1	0	1	1	0	1	1	10	410	1	60	49	0	21.23	2865	0	0	25	27	570	254.34								0	0	0	0
20.81	39.2	2	1	1	0	1	1	0	1	1	10	200	2	70	50	0	25.85	3100	0	0	42	43	600	176.625							6.7	0	0	0	0
21.88	38.1	2	1	1	0	1	1	0	1	1	10	200	2	50	49	0	21.48	3030	0	0	31	32	510	176.625	98	327	67	99	99	311.85	12	0	0	0	0
29.86	39.5	0	0	0	0	0	0	0	1	1	10	200	2	60	49	0		2925	0	0	32		715	254.34	93	325	68	100	102	318.15		0	0	0	0
26.57	37	3	2	0	0	0	0	0	2	1	9	175	1	60	50	0	20.58	3485	0	0	30	29	635	254.34	96	328	73	106	106	333.9		0	0	0	0
23.03	38.4	2	1	0	0	1	0	0	1	1	10	200	2	45	48	0	18.83	2870	0	0	34	38	420	200.96								0	0	0	0
20.98		2	0	0	0	1	0	0	5	1	10	105	1	60	49	0	19.49	2640		0	38	42	600	226.865	89	303	66	102	97	313.425	5	0	0	0	0
24.77	37	3	2	0	0	1	1	0	2	2	10	355	1	60	46	0	22.04	2640	0	0	30	30	480	200.96	91	305	66	94	91	291.375		0	0	0	0
23.24	38	2	1	0	0	1	0	0	2	1	10	390	1	60	50	0	20.08	3220	0	0	29	31	520	283.385								0	0	0	0
23.08	38	0	0	0	0	0	0	0	1	1	10	120	1	70	50	0		3580	0	0	26		670	176.625								0	0	0	0
30.19	38	2	1	0	0	0	0	0	1	1	10	355	1	90	50	0	21.48	3250	0	0	26	32	640	226.865								0	0	0	0
24.4824	39	3	2	0	0	1	0	0	1	1	10	230	1	60	53	1	22.96	4000	0	0	32	32	750	379.94								0	0	0	0
20.01	36	2	1	0	0	0	0	0	1	1	10	270	1	60	48	0	21.3	2590	1	0	26	26	560	254.34	91	304	60	89	92	285.075		0	0	0	0
26.26		0	0	0	0	0	1	0	1	1	10	330	1	60	51	0		3345		0	28		690	176.625								0	0	0	0
28.1	37.6	2	1	0	0	1	1	0	4	2	10	200	2	70	48	0	22.77	2520	0	0	42	41	370	132.665								0	0	0	1
23.39	39.4	2	1	0	0	1	0	0	1	1	10	200	2	60	50	0	19.49	3325	0	0	39	40	750	200.96	88	316	70	101	99	315	16.6	0	0	0	0
26.12	39	1	0	0	0	1	1	0	3	1	10	340	1	40	51	0	21.09	3880	0	0	18		695	314							18	0	0	0	0
27.76	36.2	2	1	0	0	0	1	0	1	1	10	200	2	50	50	0	19.03	2260	1	0	32	35	520	254.34	85	294	62	89	87	277.2	4	0	0	0	1
17.53	40	0	0	0	0	0	0	0	2	1	9	200	2	60	49	0		2985	0	0	32		530	176.625	91	307	68	95	97	302.4		0	0	0	0
23.51	39	2	1	0	0	0	0	0	1	1	10	310	1	50	50	0	33.39	3580	0	0	30	30	620	314	98	330	71	115	106	348.075	23	0	0	0	0
25.39	39	2	1	0	0	1	0	0	1	1	10	300	1	60	49	0	19.81	2945	0	0	26	27	560	254.34								0	0	0	0
17.41	39	3	1	0	0	1	0	0	1	1	10	180	1	60	50	0	20.76	3300	0	0	28	27	630	254.34	97	328	68	106	102	327.6		0	0	0	0
25.5025	40.3	2	1	1	0	1	0	0	3	1	10	200	2	50	51	1	22.03	4205	0	0	30	32	610	314							18	0	0	0	0
24.49	37.3	2	2	0	0	1	0	0	1	1	10	200	2	60	49	0	25.42	3375	0	0	29	31	755	706.5								0	0	0	0
19.62	39	0	0	0	0	0	0	0	3	2	10	175	1	60	49	0		2965	0	0	25		610	226.865								0	0	0	0
21.6	39.1	2	1	0	0	0	0	0	1	1	10	200	2	50	49	0	25.46	3290	0	0	31	32	620	226.865							15	0	0	0	0
25.1	34.2	2	1	1	0	0	0	0	1	1	3	200	2	50	44	0	21.7	1790	1	1	36	37	480	254.34								0	0	0	1
28.1	40	1	0	0	0	1	0	0	3	2	10	340	1	70	50	1	25.86	4155	0	0	27	35	780	314	98	332	72	112	108	346.5	19.9	0	0	0	0
29.41	39	3	1	1	0	0	0	0	1	1	10	235	1	60	50	0	20.7	3075	0	0	33	33	630	254.34								0	0	0	0
25.38	38	2	1	0	0	0	0	0	1	1	10	350	1	50	51	0	15.63	3490	0	0	26	28	610	176.625	92	315	65	98	100	311.85		0	0	0	0
26.5226	39	2	2	0	0	1	0	0	1	1	10	350	2	70	51	1	21.97	4075	0	0	23	37	765	314							19	0	0	0	0
20.9	39	2	2	0	0	1	0	0	1	1	10	265	1	55	51	0	20.31	3470	0	0	28	29	640	283.385	91	316	74	105	106	332.325	16.3	0	0	0	0
26.28	40	3	2	0	0	0	0	0	1	1	10	295	1	60	51	0	19.83	3920	0	0	29	30	755	200.96	94	320	72	105	105	330.75		0	0	0	0
23.3209	39.1	3	2	1	0	1	0	0	2	1	10	200	2	60	52	1	22.96	4235	0	0	30	31	920	254.34	104	352	76	119	109	359.1	18	0	0	0	0
22.04	39.4	2	1	0	0	0	0	0	1	1	10	200	2	70	50	0	18.17	3615	0	0	34	59	775	314								0	0	0	0
20.42	37	3	2	0	0	0	0	0	1	1	10	295	3	60	50	0	18.26	2960	0	0	30	25	622	379.94	95	325	68	101	99	315		0	0	0	0
24.9	37.1	2	1	0	0	1	0	0	2	2	9	200	2	50	47	0	19.92	2995	0	0	31	34	510	200.96	85	292	66	101	99	315	16	0	0	0	0
26.86	40	3	2	0	0	1	0	0	1	1	10	230	1	60	50	0	21.97	3200	0	0	30	30	560	176.625							10	0	0	0	0
23.1795	38	2	0	1	0	1	0	0	1	1	10	235	1	60	52	1	22.58	4055	0	0	31	33	560	176.625	97	327	73	110	108	343.35	20	0	0	0	0
23.03	38.6	2	1	1	0	1	1	0	1	1	10	200	2	60	48	0	22.83	3300	0	0	33	34	600	200.96	87	309	66	93	107	315		0	0	0	0
21.22	39.5	2	1	0	0	0	1	0	1	1	10	200	2	60	50	0	20	3530	0	0	30	31	750	254.34	100	333	70	110	111	348.075	5.5	0	0	0	0
21.91	40	3	2	0	0	1	0	0	2	1	10	280	1	50	50	0	18.34	3620	0	0	31	32	700	379.94	100	339	69	106	109	338.625	12.8	0	0	0	0
23.08	37.5	3	2	1	0	1	0	0	2	1	10	180	2	60	50	0	20.96	3230	0	0	34	36	790	314	93	323	70	109	109	343.35		0	0	0	0
21.15	38	0	0	0	0	0	0	0	3	2	10	340	1	60	49	0		2900	0	0	35		480	379.94	89	297	65	104	93	310.275		0	0	0	0
20.9	40	2	0	0	0	1	0	0	1	1	10	185	1	60	50	0	23.42	3420	0	0	26	30	585	269							20.6	0	0	0	0
24.62	38	2	1	0	0	1	0	0	1	1	10	425	1	60	50	0	16.78	3315	0	0	30	32	660	314	90	313	68	107	102	329.175	12.5	0	0	0	0
30.603	39.4	2	1	0	0	1	1	0	1	1	10	200	2	50	51	1	29.38	4005	0	0	28	27	400	153.86	99	339	70	106	114	346.5	16	0	0	0	0
25.35	36	0	0	0	0	0	0	0	1	1	10	200	2	50	48	0		3020	1	0	29											0	0	0	0
27.68	39	2	1	0	0	1	0	0	2	1	10	360	1	60	50	0	23.6	3225	0	0	34	34	560	176.625	95	324	67	103	104	326.025	12.7	0	0	0	0
29.41	39.2	2	2	1	0	1	1	0	5	1	10	200	2	70	50	0	23.31	3230	0	0	40	36	680	314	94	329	73	97	102	313.425	8	0	0	0	0
19.55	38.5	1	1	1	0	0	1	0	2	1	10	200	2	60	50	0	29.3	3550	0	0	30	35	670	314	97	326	69	103	104	326.025	13	0	0	0	0
21.71	39.5	2	1	0	0	1	0	0	1	1	10	200	2	60	49	0	19.14	2900	0	0	32	32	630	314	94	319	66	93	99	302.4	18	0	0	0	0
26.09	40	2	1	0	0	1	0	0	1	1	10	260	1	60	50	0	18.96	3640	0	0	25	29	520	254.34							21	0	0	0	0
30.04	38.2	3	2	1	0	0	1	0	1	1	8	200	2	40	50	0	21.11	3750	0	0	38	41	0.805	200.96	94	326	71	110	102	333.9	13	0	1	0	0
17	38.6	1	1	0	0	1	1	0	2	1	10	200	2	60	48	0	15.57	2620	0	0	21	27	540	283.385	88	319	70	96	93	297.675		0	0	0	1
23.03	38	2	2	0	0	1	0	0	1	1	10	290	3	50	49	0	17.1	2710	0	0	31	33	450	226.865	94	315	69	99	99	311.85	9.9	0	0	0	0
31.6231		2	1	1	0	1	0	0	1	1	10	830	1	60	53	1	27.28	4055		0	31	34	770	314							22	0	0	0	0
21.8	37	2	2	0	0	0	0	0	2	1	9	260	1	60	49	0	17.57	2490	0	0	29	29	515	200.96								0	0	0	1
25.25	39	0	0	0	0	0	0	0	1	1	10	700	1	60	52	0		3900	0	0	33		700	254.34	96	333	72	97	105	318.15		0	0	0	0
26.25	34.6	2	1	1	0	1	1	0	2	1	10	200	2	55	47	0	22.76	2995	1	1	32	33	810	283.385	89	298	65	99	99	311.85	15	0	0	0	0
24.49	36	2	1	0	0	0	1	0	8	2	10	200	2	60	50	0	20.57	2880	1	0	42	42	600	226.865								0	0	0	0
29	39	3	1	0	0	1	0	0	1	1	10	270	1	35	48	0	23.24	2670	0	0	33	37	520	200.96								0	0	0	1
28.5628	38.4	2	1	0	0	1	0	0	4	2	10	200	2	60	50	1	24.61	4040	0	0	31	38	820	314							22	0	0	0	0
22.49	40	2	2	0	0	0	0	0	1	1	10	315	1	60	50	0	19.26	3000	0	0	31	31	410	200.96	95	311	71	113	96	329.175		0	0	0	0
22.1	39	2	1	0	0	1	0	0	2	1	10	230	1	60	49	0	22.68	2980	0	0	28	32	560	226.865	85	303	70	105	90	307.125		0	0	0	0
30.78	39.6	3	2	0	0	1	0	0	1	1	9	200	2	50	48	0	19.83	2965	0	0	29	31	640	254.34								0	0	0	0
29.5829		2	1	0	0	1	0	0	3	2	10	205	1	60	52	1	22.28	4080		0	29	44	720	314							17	0	0	0	0
22.88	41	2	0	0	0	1	0	0	1	1	8	430	1	60	50	0	23.44	3570	0	0	29	33	680	314							5.5	0	0	0	0
26.2	37	1	1	0	0	1	0	0	2	2	10	250	1	60	51	0	22.46	3075	0	0	31	56	600	314								0	0	0	0
26.12	36	2	1	0	0	0	0	0	1	1	10	290	1	60	48	0	19.1	3050	1	0	34	33	510	153.86								0	0	0	0
25.0379	40	1	0	0	0	1	0	0	2	1	10	260	1	60	53	1	19.68	4070	0	0	24		670	254.34								0	0	0	0
18	37	2	1	0	0	0	0	0	1	1	10	310	1	50	48	0	18.07	2430	0	0	26	32	520	132.665	85	311	64	92	84	277.2	14	0	0	0	1
18	40	2	0	0	0	1	1	0	2	1	10	300	1	60	50	0	18.22	2555	0	0	35		355	176.625	91	308	69	94	97	300.825	10.1	0	0	0	1
25.35	37	3	1	0	0	1	0	0	2	1	10	360	1	60	48	0	22.96	2540	0	0	39	40	490	132.665								0	0	0	0
22.89	39	1	2	1	0	1	0	0	3	2	10	330	1	50	49	0	25.71	2800	0	0	30	33	620	200.96	92	310	69	105	83	296.1		0	0	0	0
21.63	38.3	2	1	1	0	1	0	0	2	1	10	200	2	60	50	0	20.06	3260	0	0	38	33	610	226.865	95	328	68	110	100	330.75	14	0	0	0	0
24.4824	38.4	2	1	0	0	0	0	0	1	1	8	200	2	60	52	1	23.05	4355	0	0	26	28	800	490.625	100	347	67	108	111	344.925	15.3	0	0	0	0
23.29	38	2	1	0	0	0	1	0	1	1	10	270	1	70	50	0	24.97	3115	0	0	29	28	635	176.625	95	310	68	95	108	319.725		0	0	0	0
25.66	37	2	1	0	0	1	1	0	1	1	10	275	1	70	51	0	26.53	3525	0	0	23	29	650	314	87	309	71	101	101	318.15	15	0	0	0	0
28.5628	38.6	2	1	0	0	1	0	0	2	1	10	200	2	60	54	1	22.28	4080	0	0	33	30	760	254.34	95	346	74	107	108	338.625	19	0	0	0	0
23.03	38	2	1	0	0	0	0	0	3	2	10	320	1	65	50	0	21.45	3370	0	0	39	38	550	200.96	95	339	70	105	93	311.85	15.6	0	0	0	0
29.39	39.6	2	1	0	0	1	1	0	3	1	7	200	2	50	51	0	28.2	3410	0	0	28	28	585	176.625	99	311	71	111	107	343.35	10	0	0	0	0
28.2	38.1	2	1	0	0	0	1	0	3	1	10	250	2	60	50	1	29.71	4185	0	0	30	31	575	226.865	99	342	76	108	115	351.225	9.7	1	0	0	0
23.78	39.5	2	1	1	0	0	0	0	2	1	10	300	2	60	49	0	21.34	2940	0	0	32	35	555	200.96								0	0	0	0
25.5025	40.3	2	1	0	0	1	0	0	1	1	10	200	2	60	51	1	25.51	4210	0	0	25	26	1050	379.94	101	355	78	107	110	341.775	26	0	0	0	0
21.88	40	2	1	0	0	1	0	0	2	1	10	255	1	50	50	0	18.16	3230	0	0	29	29	655	314								0	0	0	0
20.76	40	3	2	0	0	1	0	0	1	1	10	250	1	60	50	0	19.91	3025	0	0	30	33	600	254.34							21.2	0	0	0	0
21.26	41	0	0	0	0	0	0	0	1	1	10	365	1	50	50	0		3650	0	0	31		620	226.865	100	334	72	100	110	330.75		0	0	0	0
20.62	32	2	1	0	0	0	0	0	1	1	8	335	1	50	42	0	22.31	1700	1	0	33	30	455	200.96	75	261	61	79	78	247.275	10	0	0	0	0
23.41	41	2	1	1	0	0	0	0	1	1	10	465	1	50	51	0	23.43	3600	0	0	30	34	695	346.185	100	336	72	112	110	349.65	12.2	0	0	0	0
24.51	40	2	1	1	0	0	1	0	2	1	10	380	1	50	50	0	24.09	3190	0	0	28	30	560	254.34	97	331	71	109	101	330.75	10	0	0	0	0
27.47	40	2	1	0	0	1	0	0	1	1	10	260	1	60	50	0	19.13	3565	0	0	30	25	610	176.625								0	0	0	0
25.47	39.4	2	1	0	0	0	0	0	4	1	10	200	2	60	50	0	20.93	3670	0	0	32	31	650	314							18.3	0	0	0	0
25.25	38.6	3	2	0	0	0	0	0	1	1	10	200	2	45	50	0	19.29	3350	0	0	28	28	650	200.96	96	325	73	109	104	335.475	11.4	0	0	0	0
24.49	39.1	2	1	0	0	1	0	0	2	1	10	200	2	60	57	0	22.21	3585	0	0	33	42	580	254.34							25.7	0	0	0	0
23.67		3	2	0	0	0	1	0	1	1	10	325	1	50	50	0	24.68	3030		0	35	33	585	254.34	92	326	70	107	100	326.025		0	0	0	0
24.84	38.1	2	1	1	0	0	0	0	1	1	10	200	2	50	51	0	18.67	3680	0	0	31	30	690	226.865	96	339	73	106	100	324.45		0	0	0	0
25.95	39	2	1	1	0	1	0	0	2	1	10	235	1	60	50	0	21.48	3120	0	0	30	31	635	254.34	90	309	67	102	90	302.4	16.9	0	0	0	0
23.78	40.5	0	0	0	0	0	0	0	1	1	10	200	2	60	50	0		3865	0	0	32		675	254.34	95	327	69	103	107	330.75		0	0	0	0
22.49	39	2	1	0	0	1	1	0	1	1	10	350	2	55	50	0	19.82	3250	0	1	31	29	520	254.34								0	0	0	0
28	37	2	1	0	0	1	0	0	1	1	8	320	3	60	46	0	23.73	2095	0	0	29	34	400	113.04							18.5	0	0	0	1
24.4824	40.6	2	1	0	0	1	0	0	3	1	10	300	2	60	51	1	24.91	4100	0	0	38	40	520	200.96	96	324	75	119	110	360.675	24.5	0	0	0	0
24.91	38	3	0	0	0	1	0	0	6	1	10	350	2	60	50	0	21.12	3385	0	0	34		575	490.625	92	311	67	114	102	340.2	27	0	0	0	0
26.23	40.3	2	1	0	0	1	0	0	1	1	10	200	2	60	51	0	22.49	3715	0	0	33	32	740	314	101	350	74	108	108	340.2	12.6	0	0	0	0
26.57	38.4	1	0	1	0	1	1	0	4	2	10	200	2	60	49	0	23.31	3260	0	0	39	29	625	200.96							10.7	0	0	0	0
20.41	41.1	1	0	1	0	1	0	0	2	1	10	300	2	60	52	0	23.15	3880	0	0	29	28	650	200.96	94	322	71	110	109	344.925	16	0	0	0	0
23.66	38	2	1	0	0	1	0	0	3	1	10	220	1		47	0	17.15	2320	0	0	28	30	385	113.04								0	0	0	1
23.15	37	2	2	0	0	1	0	0	3	2	10	200	2	50	48	0	19.92	2680	0	0	32	31	485	254.34	87	303	66	93	85	280.35	10	0	0	0	0
22.72		2	1	0	0	0	0	0	1	1	9	220	1	70	44	0	21.48	2305		0	27	27	425	132.665	89	310	63	98	85	288.225	13.5	0	0	0	1
23.52	39	2	1	1	0	1	0	0	3	2	10	345	1	60	50	0	24.09	3200	0	0	41	42	650	200.96	96	328	68	101	96	310.275		0	0	0	0
18.8	38.6	1	1	0	0	1	0	0	4	2	8	200	2	60	53	1	29.03	4380	0	0	39	33	800	314							0	0	0	0	0
24.4824	39.4	1	1	0	0	1	0	0	3	1	10	200	2	60	51	1	22.77	4235	0	0	33	36	810	314	96	323	72	118	110	359.1	12.9	0	0	0	0
27.36	38.3	2	1	0	0	0	0	0	1	1	10	200	2	70	49	0	18.36	2695	0	0	34	33	480	706.5	90	306	67	97	98	307.125	10	0	0	0	0
22.6	39.5	2	1	1	0	0	0	0	2	1	10	250	2	60	49	0	23.8	3150	0	0	31	29	480	254.34								0	0	0	0
22.09	39	2	1	0	0	0	0	0	2	1	10	195	1	55	50	0	16.33	3405	0	0	33	32	600	200.96								0	0	0	0
27.17	40.5	2	1	0	0	1	0	0	2	1	10	200	2		51	0	23.26	3870	0	0	26	33	600	254.34							19.3	0	0	0	0
26.23	40	2	1	0	0	1	0	0	1	1	10	330	1	50	53	0	21.09	3935	0	0	30	26	780	379.94							20	0	0	0	0
22.14	39	3	2	0	0	1	0	1	2	1	10	305	1	50	48	0	21.48	2845	0	0	28	31	620	200.96	97	328	70	98	94	302.4	9.9	0	0	0	0
25.47	38	2	1	1	0	1	0	0	1	1	10	445	1	60	50	0	20.76	3065	0	0	33	34	450	254.34	96	335	71	103	105	327.6		0	0	0	0
21.13	39	2	1	0	0	0	0	0	1	1	10	350	1	60	50	0	17.99	3400	0	0	30	35	600	314								0	0	0	0
27.78	40.3	2	1	0	0	1	0	0	1	1	5	200	2	60	51	0	27.34	3735	0	0	28	32	720	254.34	95	333	69	115	103	343.35	11.3	0	0	0	0
30.86	39.6	3	2	0	0	0	0	0	1	1	10	200	2	60	51	0	20.96	3640	0	0	35	30	590	200.96								0	0	0	0
23.15	40	1	1	1	0	1	0	0	1	1	10	250	2	60	50	0	20.8	3065	0	0	29	32	580	200.96								0	0	0	0
20.76	38.1	2	1	0	0	1	0	0	1	1	10	200	2	50	48	0	18.6	2930	0	0	33	39	440	176.625	91	329	69	101	91	302.4	11.9	0	0	0	0
24.7854	40	1	0	0	0	0	0	0	5	2	10	200	2	60	52	1	21.71	4090	0	0	36		630	200.96								0	0	0	0
24.4723		3	0	0	0	0	1	0	3	2	10	250	1	60	53	1	24.17	4365		0	38	38	820	415.265			74					0	0	0	0
23.84	37.4	1	1	0	0	1	1	0	2	1	10	200	2	60	50	0	25.4	3400	0	1	29	34	480	200.96							8	0	0	0	0
22.72	38.3	3	2	0	0	1	0	0	3	2	10	200	2	50	52	0	23.34	3740	0	0	37	38	710	254.34	91	336	70	107	95	318.15	13.1	0	0	0	0
25.18	38.3	2	1	1	0	1	0	0	1	1	10	600	2	50	51	0	17.72	3690	0	0	31	35	620	254.34	99	327	69	98	105	319.725		0	0	0	0
22.86	39.1	2	1	1	0	2	0	0	1	1	10	200	2		50	0	21.48	3580	0	0	38	37	645	254.34	98	326	71	105	103	327.6	15	0	0	0	0
24.78	39.3	2	1	1	0	0	0	0	1	1	10	200	2	60	51	0	23.5	3750	0	0	31	30	730	254.34	97	336	72	108	109	341.775	8.5	0	0	0	0
22.68	38	2	2	1	0	0	0	0	1	1	10	355	3	60	49	0	21.09	3325	0	0	35	36	620	200.96	93	321	71	110	98	327.6	12.4	0	0	0	0
26.12	38.5	2	1	1	0	1	0	0	2	2	10	200	2	60	50	0	24.61	3965	0	0	31	32	850	283.385	95	328	68	110	105	338.625		0	0	0	0
27.68	38	1	1	0	0	1	1	0	3	2	10	190	1	60	52	0	29.02	3760	0	0	38	38	650	254.34	93	312	70	112	103	338.625	10	0	0	0	0
20.72	37	2	1	0	0	0	0	0	1	1	10	240	1	60	49	0	19	2765	0	0	29	29	490	254.34							10	0	0	0	0
20.98	38	2	1	0	0	1	0	0	1	1	10	200	2	60	49	0	18.08	2850	0	0	30	25	520	314							17	0	0	0	0
27.36	38	2	1	0	0	0	1	0	2	1	10	245	1	60	50	0	20.03	3525	0	0	27	29	625	176.625							12	0	0	0	0
21.55	38.1	2	2	0	0	0	0	0	1	1	10	300	2	50	49	0	18.82	2930	0	0	31	31	540	200.96	89	309	67	100	99	313.425	17.8	0	0	0	0
25.5025	39.3	3	1	0	0	1	0	0	2	1	10	300	2	60	50	1	20.44	4035	0	0	31	31	1020	314	99	338	72	112	114	355.95	19	0	0	0	0
27.78	37.1	0	0	0	0	0	0	0	2	1	10	200	2	50	48	0		2575	0	0	27		560	200.96	92	325	68	97	97	305.55		0	0	0	0
19.59	38	3	1	0	0	1	1	0	1	1	10	290	1	60	48	0	17.51	2775	0	0	28	32	570	176.625								0	0	0	0
23.89	37	3	2	0	0	1	0	0	2	1	10	190	3	45	49	0	19.96	2925	0	0	32	32	640	314								0	0	0	0
23.67	38.4	2	1	0	0	1	0	0	2	1	10	200	2	60	50	0	20.69	3210	0	0	31	31	545	200.96	98	345	66	110	101	332.325	14	0	0	0	0
27.76	38.6	2	2	0	0	1	0	0	3	2	10	200	2	60	51	0	17.63	3550	0	0	32	40	710	200.96								0	0	0	0
28.68	39.6	2	1	0	0	1	0	0	3	2	10	200	2	60	51	0	19.96	3880	0	0	29	30	730	254.34							0	0	0	0	0
27.68	37	3	2	0	0	1	0	0	1	1	10	280	1	60	50	0	19.33	2900	0	0	31	35	560	254.34	93	319	68	91	108	313.425		0	0	0	0
31.02	39	2	0	0	0	1	0	0	1	1	10	195	1	60	50	0	23.31	3780	0	0	30		615	176.625	99	337	73	100	109	329.175	14.1	0	0	0	0
25.38	38.4	2	1	1	0	1	0	0	1	1	10	200	2	60	50	0	25.28	3555	0	0	37	37			97	334	73	107	102	329.175	9.8	0	0	0	0
23.84	37	0	0	0	0	0	0	0	1	1	9	200	2	55	46	0		2390	0	0	30		410	200.96	85	295	62	90	90	283.5		0	0	0	1
31.7	39	2	1	0	0	1	0	0	2	1	10	250	1	60	51	0	20.03	3840	0	0	29	30	750	314								0	0	0	0
21.47	38	0	0	0	0	0	0	0	2	2	10	270	1	60	51	0		3985	0	0	30		520	283.385	93	345	72	109	105	337.05		0	0	0	0
24.16	39.1	3	1	1	1	0	1	0	3	1	10	300	2	60	49	0	21.37	3315	0	0	37	36	650	254.34							10	0	0	0	0
21.22	39	3	1	0	0	0	0	0	2	1	10	290	1	60	50	0	18.29	2785	0	0	30	28	615	176.625								0	0	0	0
17.96	38.6	2	1	1	0	1	0	0	3	1	10	300	2	40	51	0	18.37	3295	0	0	37	38	600	283.385	96	331	73	105	100	322.875	12	0	0	0	0
17	40.2	1	1	0	0	1	0	0	2	1	10	200	2	60	50	0	16	2785	0	0	31	37	595	314							13.3	0	0	0	1
23.66	39	2	1	0	0	0	0	0	1	1	10	310	1	60	50	0	17.97	3815	0	0	28	29	665	176.625							13	0	0	0	0
24.4824	38.4	2	0	0	0	1	0	0	1	1	10	200	2	45	53	1	24.22	4170	0	0	30		550	226.865							19	0	0	0	0
26.12	39	2	1	0	0	1	0	0	1	1	10	285	1	60	51	0	15.82	3580	0	0	27	26	620	176.625								0	0	0	0
29.73	39	2	2	0	0	1	0	0	1	1	9	260	1	50	50	0	24.22	3350	0	0	36	38	610	283.385								0	0	0	0
29.05	38.6	1	0	0	0	1	1	0	2	2	10	200	2	50	49	0	25.71	3205	0	0	30	32	555	254.34	95	326	68	108	104	333.9	5.5	0	0	0	0
26.5226	39.6	2	1	0	0	1	0	0	2	1	10	300	2	90	51	1	25.71	4075	0	0	30	26	600	314							11.5	0	0	0	0
22.49	39	2	1	1	0	1	1	0	2	1	10	255	1	60	50	0	20.76	3405	0	0	32	32	615	176.625	98	322	71	97	104	316.575	15	0	0	0	0
22.49	39	2	1	1	0	1	1	0	2	1	10	255	1	60	50	0	20.76	3405	0	0	32	32	615	176.625	98	322	71	97	104	316.575	15	0	0	0	0
22.72	38	2	1	1	0	1	1	0	2	1	10	240	1	60	51	0	22.31	3190	0	0	29	27	620	176.625							16.3	0	0	0	0
20.44	40	2	1	0	0	0	1	0	1	1	10	335	1	50	50	0	19.36	3350	0	0	32	31	720	314	95	309	69	98	102	315		0	0	0	0
27.72	35.5	1	0	1	0	1	0	0	3	2	7	200	2	55	49	0	20.06	2910	1	0	31	32	665	254.34								0	0	0	0
31.74	38	2	2	1	0	1	0	0	1	1	10	330	1	60	50	0	21.45	3035	0	0	28	28	680	254.34	89	305	67	106	98	321.3	12	0	0	0	0
23.12	38	2	1	0	0	1	0	0	1	1	10	325	1	60	50	0	18.07	3370	0	0	33	32	625	176.625								0	0	0	0
19.94	39	0	0	0	0	0	1	0	2	2	10	420	1	60	51	0		3920	0	0	31		550	200.96	97	321	72	104	106	330.75		0	0	0	0
24.17	38	2	2	1	0	0	0	0	1	1	10	395	1	60	49	0	21.45	3030	0	0	32	37	520	169.56	95	318	69	97	104	316.575	18	0	0	0	0
25.95	34	3	2	1	0	1	0	0	2	1	10	200	2	30	45	0	20.69	2040	1	0	31	35	400	254.34	88	290	61	84	91	275.625	9.7	0	0	0	1
25.47	39.1	2	1	1	0	0	0	0	1	1	10	200	2	60	60	0	20.07	3220	0	0	33	32	525	254.34							10.5	0	0	0	0
23.29	38.3	2	1	1	0	0	1	0	3	1	10	200	2	70	50	0	25.22	3040	0	0	36	36	690	200.96							9	0	0	0	0
26.12	39	2	1	1	0	1	0	0	1	1	10	370	1	60	50	0	23.24	3615	0	0	29	30									8.1	0	0	0	0
25.5025	40.2	2	1	0	0	1	0	0	1	1	10	300	2	60	51	1	21.47	4035	0	0	36	37	620	176.625	98	330	73	111	110	348.075	19	0	0	0	0
28.34	41.1	2	1	0	0	1	0	0	1	1	10	200	2	60	50	0	17.15	3470	0	0	37	33	680	254.34	102	346	71	105	112	341.775	10.4	0	0	0	0
27.44	35.5	0	0	0	0	0	0	0	2	2	9	500	2	50	46	0		2530	1	0	32		610	176.625	84	296	61	97	87	289.8		0	0	0	0
19.37	38	3	2	0	0	1	1	0	1	1	10	210	1	60	50	0	20.82	3105	0	0	31	29	610	200.96								0	0	0	0
21.97	38.4	2	1	0	0	0	0	0	2	2	10	200	2	60	50	0	22.89	3175	0	0	33	36	575	200.96	91	318	67	102	100	318.15	17	0	0	0	0
22.22	39	2	1	1	0	1	0	0	1	1	10	200	2	80	50	0	22.21	3480	0	0	31	31	795	254.34	96	320	72	105	105	330.75	11	0	0	0	0
22.22	39	2	1	1	0	1	0	0	1	1	10	200	2	80	50	0	22.21	3480	0	0	31	31	795	254.34	96	320	72	105	105	330.75	11	0	0	0	0
25.31	40	3	2	0	0	0	0	0	3	1	10	435	1	50	50	0	23.74	3645	0	0	31	33	570	200.96	100	335	73	105	111	340.2	16.5	0	0	0	0
22.84	38.6	2	1	0	0	1	0	0	1	1	10	200	2	55	52	0	19.1	3450	0	0	32	32	600	254.34	99	338	73	105	105	330.75	15	0	0	0	0
22.4	40.2	2	1	0	0	0	0	0	1	1	10	200	2	60	51	0	24.09	3910	0	0	23	27	720	254.34	97	330	74	110	99	329.175		0	0	0	0
22.49	38.1	2	2	0	0	1	0	0	1	1	10	200	2	60	49	0	16.41	2775	0	0	31	30	550	176.625								0	0	0	0
22.41	39.6	3	1	0	0	1	0	0	1	1	10	200	2	80	51	0	20.87	3765	0	0	29	37	670	254.34	99	338	74	109	109	343.35	14.4	0	0	0	0
18.69	41	0	0	0	0	0	0	0	2	1	10	270	1	50	50	0		3530	0	0	32		585	254.34	96	319	72	118	104	349.65		0	0	0	0
30	38.1	2	1	0	0	1	0	0	1	1	10	200	2	60	48	0	30.8	2520	0	0	29		500	153.86								0	0	0	1
17	40	3	2	0	0	1	0	0	1	1	10	435	1	50	49	0	18.34	2795	0	0	30	31	700	200.96								0	0	0	1
26.12	39	3	2	1	0	1	1	0	2	1	10	335	1	60	50	0	17.9	3055	0	0	34	34	505	176.625	102	336	68	109	104	335.475	10.5	0	0	0	0
20.9	39	3	2	0	0	1	0	0	1	1	10	200	2	60	50	0	25.16	3955	0	0	31	30	720	314								0	0	0	0
25.25	40.4	3	2	0	0	1	0	0	1	1	10	200	2	60	51	0	18.78	3960	0	0	32	33	710	314	102	325	72	114	99	335.475	19	0	0	0	0
22.31	40	2	0	0	0	1	0	0	1	1	10	465	1	60	50	0	21.26	3590	0	0	34		685	254.34	99	334	72	104	107	332.325		0	0	0	0
25.25	39	2	1	0	0	1	0	0	2	1	10	225	1	60	51	0	19.48	3675	0	0	29	41	630	254.34								0	0	0	0
24.68	40	3	1	0	0	1	1	0	1	1	10	325	1	60	50	0	18.31	3070	0	0	33	42	615	254.34	95	324	71	98	101	313.425	12	0	0	0	0
26.5226	40	2	2	0	0	1	0	0	2	2	10	290	1	60	52	1	24.69	4245	0	0	31	31	630	254.34	97	325	74	114	104	343.35	5.5	0	0	0	0
21.77	30.3	2	1	1	0	0	0	0	2	1	7	200	2	60	40	0	19.78	1430	1	0	31	32	510	176.625								0	0	0	0
[truncated: 5,684 more rows]
